# Supplementary material for: Molecular mechanism of CCDC106 regulating the p53-Mdm2/MdmX signaling axis
Source: Sci Rep. 2023 Dec 11;13:21892. doi: 10.1038/s41598-023-47808-z (PMC10713525; doi:10.1038/s41598-023-47808-z)
Supplement: Supplementary file 2 — Supplementary Information 2. [file 41598_2023_47808_MOESM2_ESM.zip]

Archive with 14 entries (14 files):
- Fig1c.pdb
- Fig2_3_4/Extended Data Fig. 4.pptx
- Fig2_3_4/fig2a.pptx
- Fig2_3_4/fig2b.pptx
- Fig2_3_4/fig2c.pptx
- Fig2_3_4/fig2d.pptx
- Fig2_3_4/fig2e.pptx
- Fig2_3_4/fig2f.pptx
- Fig2_3_4/fig2g.pptx
- Fig2_3_4/fig2h.pptx
- Fig2_3_4/Fig3.pptx
- Fig2_3_4/Fig4a.pptx
- Fig2_3_4/Fig4b.pptx
- Fig5b-f_extended data fig5.xlsx
