# Supplementary material for: Molecular mechanism of CCDC106 regulating the p53-Mdm2/MdmX signaling axis
Source: Sci Rep. 2023 Dec 11;13:21892. doi: 10.1038/s41598-023-47808-z (PMC10713525; doi:10.1038/s41598-023-47808-z)
Supplement: Supplementary file 2 — Supplementary Information 2. [file 41598_2023_47808_MOESM2_ESM.zip › Fig1c.pdb]

ATOM      1  N   ILE A   1     -46.406 -40.805  30.992  1.00 42.07           N  
ATOM      2  CA  ILE A   1     -47.739 -40.280  30.718  1.00 42.07           C  
ATOM      3  C   ILE A   1     -47.671 -38.765  30.544  1.00 42.07           C  
ATOM      4  CB  ILE A   1     -48.733 -40.647  31.843  1.00 42.07           C  
ATOM      5  O   ILE A   1     -47.291 -38.044  31.470  1.00 42.07           O  
ATOM      6  CG1 ILE A   1     -48.904 -42.168  31.929  1.00 42.07           C  
ATOM      7  CG2 ILE A   1     -50.081 -39.955  31.619  1.00 42.07           C  
ATOM      8  CD1 ILE A   1     -49.700 -42.633  33.141  1.00 42.07           C  
ATOM      9  N   MET A   2     -47.276 -38.247  29.274  1.00 37.44           N  
ATOM     10  CA  MET A   2     -47.956 -37.586  28.164  1.00 37.44           C  
ATOM     11  C   MET A   2     -48.268 -36.133  28.504  1.00 37.44           C  
ATOM     12  CB  MET A   2     -49.245 -38.328  27.804  1.00 37.44           C  
ATOM     13  O   MET A   2     -48.989 -35.856  29.463  1.00 37.44           O  
ATOM     14  CG  MET A   2     -49.029 -39.531  26.901  1.00 37.44           C  
ATOM     15  SD  MET A   2     -50.606 -40.302  26.368  1.00 37.44           S  
ATOM     16  CE  MET A   2     -50.382 -40.275  24.567  1.00 37.44           C  
ATOM     17  N   ASN A   3     -47.567 -35.187  27.772  1.00 43.10           N  
ATOM     18  CA  ASN A   3     -47.770 -34.376  26.577  1.00 43.10           C  
ATOM     19  C   ASN A   3     -48.797 -33.273  26.817  1.00 43.10           C  
ATOM     20  CB  ASN A   3     -48.198 -35.253  25.399  1.00 43.10           C  
ATOM     21  O   ASN A   3     -49.860 -33.522  27.388  1.00 43.10           O  
ATOM     22  CG  ASN A   3     -47.193 -35.237  24.264  1.00 43.10           C  
ATOM     23  ND2 ASN A   3     -47.648 -35.578  23.064  1.00 43.10           N  
ATOM     24  OD1 ASN A   3     -46.016 -34.923  24.465  1.00 43.10           O  
ATOM     25  N   ASP A   4     -48.402 -32.026  26.513  1.00 45.42           N  
ATOM     26  CA  ASP A   4     -49.085 -31.482  25.344  1.00 45.42           C  
ATOM     27  C   ASP A   4     -48.895 -29.970  25.251  1.00 45.42           C  
ATOM     28  CB  ASP A   4     -50.576 -31.823  25.386  1.00 45.42           C  
ATOM     29  O   ASP A   4     -49.238 -29.237  26.181  1.00 45.42           O  
ATOM     30  CG  ASP A   4     -51.062 -32.519  24.127  1.00 45.42           C  
ATOM     31  OD1 ASP A   4     -51.050 -31.896  23.043  1.00 45.42           O  
ATOM     32  OD2 ASP A   4     -51.462 -33.699  24.219  1.00 45.42           O  
ATOM     33  N   ARG A   5     -48.077 -29.395  24.263  1.00 48.19           N  
ATOM     34  CA  ARG A   5     -47.980 -28.704  22.981  1.00 48.19           C  
ATOM     35  C   ARG A   5     -49.279 -27.976  22.653  1.00 48.19           C  
ATOM     36  CB  ARG A   5     -47.635 -29.690  21.863  1.00 48.19           C  
ATOM     37  O   ARG A   5     -50.363 -28.557  22.744  1.00 48.19           O  
ATOM     38  CG  ARG A   5     -46.162 -29.701  21.485  1.00 48.19           C  
ATOM     39  CD  ARG A   5     -45.863 -30.743  20.416  1.00 48.19           C  
ATOM     40  NE  ARG A   5     -44.566 -30.512  19.786  1.00 48.19           N  
ATOM     41  NH1 ARG A   5     -44.898 -32.022  18.070  1.00 48.19           N  
ATOM     42  NH2 ARG A   5     -42.939 -30.838  18.198  1.00 48.19           N  
ATOM     43  CZ  ARG A   5     -44.137 -31.124  18.686  1.00 48.19           C  
ATOM     44  N   SER A   6     -49.186 -26.648  22.484  1.00 49.55           N  
ATOM     45  CA  SER A   6     -50.060 -26.094  21.455  1.00 49.55           C  
ATOM     46  C   SER A   6     -49.496 -24.795  20.890  1.00 49.55           C  
ATOM     47  CB  SER A   6     -51.462 -25.850  22.016  1.00 49.55           C  
ATOM     48  O   SER A   6     -49.286 -23.831  21.629  1.00 49.55           O  
ATOM     49  OG  SER A   6     -52.429 -26.592  21.294  1.00 49.55           O  
ATOM     50  N   SER A   7     -48.785 -24.763  19.732  1.00 39.77           N  
ATOM     51  CA  SER A   7     -48.710 -24.257  18.366  1.00 39.77           C  
ATOM     52  C   SER A   7     -50.079 -23.801  17.870  1.00 39.77           C  
ATOM     53  CB  SER A   7     -48.149 -25.325  17.428  1.00 39.77           C  
ATOM     54  O   SER A   7     -51.047 -24.563  17.918  1.00 39.77           O  
ATOM     55  OG  SER A   7     -46.770 -25.538  17.676  1.00 39.77           O  
ATOM     56  N   ARG A   8     -50.332 -22.538  17.796  1.00 49.19           N  
ATOM     57  CA  ARG A   8     -51.338 -21.898  16.954  1.00 49.19           C  
ATOM     58  C   ARG A   8     -50.684 -21.102  15.829  1.00 49.19           C  
ATOM     59  CB  ARG A   8     -52.236 -20.984  17.789  1.00 49.19           C  
ATOM     60  O   ARG A   8     -49.899 -20.186  16.084  1.00 49.19           O  
ATOM     61  CG  ARG A   8     -53.706 -21.370  17.760  1.00 49.19           C  
ATOM     62  CD  ARG A   8     -54.539 -20.492  18.683  1.00 49.19           C  
ATOM     63  NE  ARG A   8     -55.664 -21.226  19.255  1.00 49.19           N  
ATOM     64  NH1 ARG A   8     -57.065 -19.393  19.378  1.00 49.19           N  
ATOM     65  NH2 ARG A   8     -57.793 -21.447  20.088  1.00 49.19           N  
ATOM     66  CZ  ARG A   8     -56.838 -20.687  19.572  1.00 49.19           C  
ATOM     67  N   ARG A   9     -50.567 -21.544  14.577  1.00 41.85           N  
ATOM     68  CA  ARG A   9     -50.902 -21.459  13.159  1.00 41.85           C  
ATOM     69  C   ARG A   9     -51.825 -20.276  12.885  1.00 41.85           C  
ATOM     70  CB  ARG A   9     -51.557 -22.757  12.682  1.00 41.85           C  
ATOM     71  O   ARG A   9     -52.845 -20.110  13.556  1.00 41.85           O  
ATOM     72  CG  ARG A   9     -50.574 -23.778  12.134  1.00 41.85           C  
ATOM     73  CD  ARG A   9     -51.287 -24.958  11.489  1.00 41.85           C  
ATOM     74  NE  ARG A   9     -50.372 -26.066  11.230  1.00 41.85           N  
ATOM     75  NH1 ARG A   9     -51.850 -27.250   9.907  1.00 41.85           N  
ATOM     76  NH2 ARG A   9     -49.752 -28.079  10.315  1.00 41.85           N  
ATOM     77  CZ  ARG A   9     -50.660 -27.129  10.485  1.00 41.85           C  
ATOM     78  N   ARG A  10     -51.382 -19.242  11.971  1.00 45.31           N  
ATOM     79  CA  ARG A  10     -52.226 -18.747  10.888  1.00 45.31           C  
ATOM     80  C   ARG A  10     -51.446 -17.813   9.969  1.00 45.31           C  
ATOM     81  CB  ARG A  10     -53.454 -18.027  11.449  1.00 45.31           C  
ATOM     82  O   ARG A  10     -50.812 -16.863  10.434  1.00 45.31           O  
ATOM     83  CG  ARG A  10     -54.531 -18.962  11.973  1.00 45.31           C  
ATOM     84  CD  ARG A  10     -55.804 -18.210  12.336  1.00 45.31           C  
ATOM     85  NE  ARG A  10     -56.647 -18.983  13.243  1.00 45.31           N  
ATOM     86  NH1 ARG A  10     -58.126 -17.261  13.668  1.00 45.31           N  
ATOM     87  NH2 ARG A  10     -58.425 -19.305  14.660  1.00 45.31           N  
ATOM     88  CZ  ARG A  10     -57.731 -18.515  13.855  1.00 45.31           C  
ATOM     89  N   THR A  11     -51.177 -18.124   8.568  1.00 40.48           N  
ATOM     90  CA  THR A  11     -51.668 -18.134   7.194  1.00 40.48           C  
ATOM     91  C   THR A  11     -50.981 -17.052   6.367  1.00 40.48           C  
ATOM     92  CB  THR A  11     -53.194 -17.930   7.145  1.00 40.48           C  
ATOM     93  O   THR A  11     -50.850 -15.910   6.813  1.00 40.48           O  
ATOM     94  CG2 THR A  11     -53.920 -19.021   7.925  1.00 40.48           C  
ATOM     95  OG1 THR A  11     -53.518 -16.655   7.714  1.00 40.48           O  
ATOM     96  N   MET A  12     -50.295 -17.373   5.195  1.00 37.06           N  
ATOM     97  CA  MET A  12     -49.837 -17.288   3.811  1.00 37.06           C  
ATOM     98  C   MET A  12     -50.717 -16.338   3.005  1.00 37.06           C  
ATOM     99  CB  MET A  12     -49.828 -18.672   3.161  1.00 37.06           C  
ATOM    100  O   MET A  12     -51.943 -16.459   3.018  1.00 37.06           O  
ATOM    101  CG  MET A  12     -48.664 -19.547   3.597  1.00 37.06           C  
ATOM    102  SD  MET A  12     -47.093 -19.093   2.764  1.00 37.06           S  
ATOM    103  CE  MET A  12     -46.027 -20.447   3.332  1.00 37.06           C  
ATOM    104  N   LYS A  13     -50.154 -15.089   2.467  1.00 43.09           N  
ATOM    105  CA  LYS A  13     -50.362 -14.666   1.085  1.00 43.09           C  
ATOM    106  C   LYS A  13     -49.584 -13.389   0.778  1.00 43.09           C  
ATOM    107  CB  LYS A  13     -51.851 -14.453   0.807  1.00 43.09           C  
ATOM    108  O   LYS A  13     -49.706 -12.394   1.495  1.00 43.09           O  
ATOM    109  CG  LYS A  13     -52.391 -15.290  -0.343  1.00 43.09           C  
ATOM    110  CD  LYS A  13     -53.903 -15.150  -0.473  1.00 43.09           C  
ATOM    111  CE  LYS A  13     -54.440 -15.952  -1.651  1.00 43.09           C  
ATOM    112  NZ  LYS A  13     -55.932 -15.928  -1.703  1.00 43.09           N  
ATOM    113  N   ASP A  14     -48.494 -13.292  -0.043  1.00 37.72           N  
ATOM    114  CA  ASP A  14     -47.799 -12.910  -1.269  1.00 37.72           C  
ATOM    115  C   ASP A  14     -47.866 -11.401  -1.492  1.00 37.72           C  
ATOM    116  CB  ASP A  14     -48.390 -13.647  -2.473  1.00 37.72           C  
ATOM    117  O   ASP A  14     -48.938 -10.800  -1.387  1.00 37.72           O  
ATOM    118  CG  ASP A  14     -47.515 -14.790  -2.957  1.00 37.72           C  
ATOM    119  OD1 ASP A  14     -46.278 -14.622  -3.031  1.00 37.72           O  
ATOM    120  OD2 ASP A  14     -48.067 -15.867  -3.269  1.00 37.72           O  
ATOM    121  N   ASP A  15     -46.684 -10.560  -1.424  1.00 39.84           N  
ATOM    122  CA  ASP A  15     -46.085  -9.687  -2.428  1.00 39.84           C  
ATOM    123  C   ASP A  15     -45.696  -8.339  -1.824  1.00 39.84           C  
ATOM    124  CB  ASP A  15     -47.045  -9.480  -3.601  1.00 39.84           C  
ATOM    125  O   ASP A  15     -46.506  -7.699  -1.151  1.00 39.84           O  
ATOM    126  CG  ASP A  15     -46.739 -10.381  -4.785  1.00 39.84           C  
ATOM    127  OD1 ASP A  15     -45.659 -10.238  -5.397  1.00 39.84           O  
ATOM    128  OD2 ASP A  15     -47.587 -11.241  -5.109  1.00 39.84           O  
ATOM    129  N   GLU A  16     -44.391  -8.039  -1.449  1.00 39.49           N  
ATOM    130  CA  GLU A  16     -43.792  -6.763  -1.828  1.00 39.49           C  
ATOM    131  C   GLU A  16     -42.819  -6.272  -0.761  1.00 39.49           C  
ATOM    132  CB  GLU A  16     -44.877  -5.712  -2.075  1.00 39.49           C  
ATOM    133  O   GLU A  16     -43.121  -6.322   0.433  1.00 39.49           O  
ATOM    134  CG  GLU A  16     -45.694  -5.955  -3.336  1.00 39.49           C  
ATOM    135  CD  GLU A  16     -45.038  -5.401  -4.591  1.00 39.49           C  
ATOM    136  OE1 GLU A  16     -45.117  -6.054  -5.656  1.00 39.49           O  
ATOM    137  OE2 GLU A  16     -44.441  -4.304  -4.509  1.00 39.49           O  
ATOM    138  N   THR A  17     -41.431  -6.488  -0.833  1.00 39.91           N  
ATOM    139  CA  THR A  17     -40.428  -5.438  -0.701  1.00 39.91           C  
ATOM    140  C   THR A  17     -39.723  -5.531   0.649  1.00 39.91           C  
ATOM    141  CB  THR A  17     -41.056  -4.041  -0.860  1.00 39.91           C  
ATOM    142  O   THR A  17     -40.366  -5.449   1.698  1.00 39.91           O  
ATOM    143  CG2 THR A  17     -39.987  -2.982  -1.108  1.00 39.91           C  
ATOM    144  OG1 THR A  17     -41.965  -4.056  -1.968  1.00 39.91           O  
ATOM    145  N   PHE A  18     -38.911  -6.580   0.817  1.00 41.67           N  
ATOM    146  CA  PHE A  18     -38.049  -6.626   1.992  1.00 41.67           C  
ATOM    147  C   PHE A  18     -37.292  -5.314   2.160  1.00 41.67           C  
ATOM    148  CB  PHE A  18     -37.062  -7.793   1.890  1.00 41.67           C  
ATOM    149  O   PHE A  18     -36.358  -5.030   1.406  1.00 41.67           O  
ATOM    150  CG  PHE A  18     -37.707  -9.147   2.018  1.00 41.67           C  
ATOM    151  CD1 PHE A  18     -38.044  -9.656   3.266  1.00 41.67           C  
ATOM    152  CD2 PHE A  18     -37.977  -9.910   0.890  1.00 41.67           C  
ATOM    153  CE1 PHE A  18     -38.641 -10.909   3.388  1.00 41.67           C  
ATOM    154  CE2 PHE A  18     -38.574 -11.162   1.003  1.00 41.67           C  
ATOM    155  CZ  PHE A  18     -38.904 -11.660   2.253  1.00 41.67           C  
ATOM    156  N   GLU A  19     -37.986  -4.128   2.413  1.00 45.55           N  
ATOM    157  CA  GLU A  19     -37.483  -2.886   2.992  1.00 45.55           C  
ATOM    158  C   GLU A  19     -37.276  -3.024   4.498  1.00 45.55           C  
ATOM    159  CB  GLU A  19     -38.441  -1.728   2.697  1.00 45.55           C  
ATOM    160  O   GLU A  19     -38.220  -3.309   5.236  1.00 45.55           O  
ATOM    161  CG  GLU A  19     -37.739  -0.421   2.356  1.00 45.55           C  
ATOM    162  CD  GLU A  19     -38.642   0.795   2.480  1.00 45.55           C  
ATOM    163  OE1 GLU A  19     -38.129   1.937   2.460  1.00 45.55           O  
ATOM    164  OE2 GLU A  19     -39.873   0.605   2.600  1.00 45.55           O  
ATOM    165  N   ILE A  20     -36.278  -3.704   5.002  1.00 51.83           N  
ATOM    166  CA  ILE A  20     -35.793  -3.613   6.375  1.00 51.83           C  
ATOM    167  C   ILE A  20     -35.593  -2.148   6.756  1.00 51.83           C  
ATOM    168  CB  ILE A  20     -34.477  -4.401   6.563  1.00 51.83           C  
ATOM    169  O   ILE A  20     -34.836  -1.428   6.101  1.00 51.83           O  
ATOM    170  CG1 ILE A  20     -34.658  -5.857   6.120  1.00 51.83           C  
ATOM    171  CG2 ILE A  20     -34.005  -4.325   8.018  1.00 51.83           C  
ATOM    172  CD1 ILE A  20     -33.359  -6.555   5.741  1.00 51.83           C  
ATOM    173  N   SER A  21     -36.627  -1.285   7.098  1.00 43.73           N  
ATOM    174  CA  SER A  21     -36.686   0.047   7.691  1.00 43.73           C  
ATOM    175  C   SER A  21     -36.218   0.027   9.143  1.00 43.73           C  
ATOM    176  CB  SER A  21     -38.107   0.606   7.613  1.00 43.73           C  
ATOM    177  O   SER A  21     -36.684  -0.791   9.939  1.00 43.73           O  
ATOM    178  OG  SER A  21     -38.628   0.474   6.302  1.00 43.73           O  
ATOM    179  N   ILE A  22     -34.946   0.287   9.442  1.00 54.42           N  
ATOM    180  CA  ILE A  22     -34.337   0.661  10.714  1.00 54.42           C  
ATOM    181  C   ILE A  22     -35.051   1.882  11.289  1.00 54.42           C  
ATOM    182  CB  ILE A  22     -32.827   0.948  10.555  1.00 54.42           C  
ATOM    183  O   ILE A  22     -35.184   2.906  10.615  1.00 54.42           O  
ATOM    184  CG1 ILE A  22     -32.133  -0.220   9.846  1.00 54.42           C  
ATOM    185  CG2 ILE A  22     -32.183   1.224  11.917  1.00 54.42           C  
ATOM    186  CD1 ILE A  22     -30.662   0.027   9.540  1.00 54.42           C  
ATOM    187  N   PRO A  23     -35.894   1.881  12.352  1.00 54.21           N  
ATOM    188  CA  PRO A  23     -36.444   3.084  12.980  1.00 54.21           C  
ATOM    189  C   PRO A  23     -35.368   4.102  13.350  1.00 54.21           C  
ATOM    190  CB  PRO A  23     -37.137   2.542  14.233  1.00 54.21           C  
ATOM    191  O   PRO A  23     -34.334   3.735  13.915  1.00 54.21           O  
ATOM    192  CG  PRO A  23     -36.426   1.263  14.539  1.00 54.21           C  
ATOM    193  CD  PRO A  23     -35.524   0.931  13.385  1.00 54.21           C  
ATOM    194  N   PHE A  24     -35.008   4.929  12.472  1.00 37.40           N  
ATOM    195  CA  PHE A  24     -34.383   6.207  12.792  1.00 37.40           C  
ATOM    196  C   PHE A  24     -35.244   7.002  13.767  1.00 37.40           C  
ATOM    197  CB  PHE A  24     -34.143   7.024  11.518  1.00 37.40           C  
ATOM    198  O   PHE A  24     -36.413   7.277  13.489  1.00 37.40           O  
ATOM    199  CG  PHE A  24     -32.848   7.790  11.523  1.00 37.40           C  
ATOM    200  CD1 PHE A  24     -32.819   9.131  11.884  1.00 37.40           C  
ATOM    201  CD2 PHE A  24     -31.658   7.168  11.166  1.00 37.40           C  
ATOM    202  CE1 PHE A  24     -31.622   9.843  11.890  1.00 37.40           C  
ATOM    203  CE2 PHE A  24     -30.458   7.873  11.170  1.00 37.40           C  
ATOM    204  CZ  PHE A  24     -30.442   9.211  11.531  1.00 37.40           C  
ATOM    205  N   ASP A  25     -35.340   6.738  15.031  1.00 58.44           N  
ATOM    206  CA  ASP A  25     -35.849   7.529  16.147  1.00 58.44           C  
ATOM    207  C   ASP A  25     -34.871   8.640  16.525  1.00 58.44           C  
ATOM    208  CB  ASP A  25     -36.122   6.635  17.359  1.00 58.44           C  
ATOM    209  O   ASP A  25     -33.678   8.387  16.711  1.00 58.44           O  
ATOM    210  CG  ASP A  25     -37.227   7.170  18.253  1.00 58.44           C  
ATOM    211  OD1 ASP A  25     -38.160   7.828  17.743  1.00 58.44           O  
ATOM    212  OD2 ASP A  25     -37.164   6.933  19.478  1.00 58.44           O  
ATOM    213  N   GLU A  26     -34.926   9.880  15.829  1.00 41.97           N  
ATOM    214  CA  GLU A  26     -35.243  11.273  16.131  1.00 41.97           C  
ATOM    215  C   GLU A  26     -34.275  11.849  17.160  1.00 41.97           C  
ATOM    216  CB  GLU A  26     -36.683  11.399  16.635  1.00 41.97           C  
ATOM    217  O   GLU A  26     -34.091  11.276  18.236  1.00 41.97           O  
ATOM    218  CG  GLU A  26     -37.262  12.799  16.495  1.00 41.97           C  
ATOM    219  CD  GLU A  26     -38.770  12.847  16.689  1.00 41.97           C  
ATOM    220  OE1 GLU A  26     -39.366  13.938  16.545  1.00 41.97           O  
ATOM    221  OE2 GLU A  26     -39.359  11.784  16.987  1.00 41.97           O  
ATOM    222  N   ALA A  27     -33.097  12.412  16.747  1.00 45.79           N  
ATOM    223  CA  ALA A  27     -32.268  13.485  17.290  1.00 45.79           C  
ATOM    224  C   ALA A  27     -33.040  14.308  18.317  1.00 45.79           C  
ATOM    225  CB  ALA A  27     -31.758  14.384  16.167  1.00 45.79           C  
ATOM    226  O   ALA A  27     -34.148  14.775  18.042  1.00 45.79           O  
ATOM    227  N   PRO A  28     -32.595  14.327  19.665  1.00 48.57           N  
ATOM    228  CA  PRO A  28     -32.767  15.679  20.204  1.00 48.57           C  
ATOM    229  C   PRO A  28     -31.487  16.509  20.133  1.00 48.57           C  
ATOM    230  CB  PRO A  28     -33.175  15.429  21.658  1.00 48.57           C  
ATOM    231  O   PRO A  28     -30.386  15.964  20.248  1.00 48.57           O  
ATOM    232  CG  PRO A  28     -32.446  14.185  22.051  1.00 48.57           C  
ATOM    233  CD  PRO A  28     -31.792  13.608  20.828  1.00 48.57           C  
ATOM    234  N   HIS A  29     -31.286  17.450  19.128  1.00 39.43           N  
ATOM    235  CA  HIS A  29     -30.760  18.810  19.142  1.00 39.43           C  
ATOM    236  C   HIS A  29     -30.463  19.272  20.564  1.00 39.43           C  
ATOM    237  CB  HIS A  29     -31.744  19.772  18.473  1.00 39.43           C  
ATOM    238  O   HIS A  29     -31.376  19.401  21.383  1.00 39.43           O  
ATOM    239  CG  HIS A  29     -31.095  20.736  17.532  1.00 39.43           C  
ATOM    240  CD2 HIS A  29     -31.111  20.807  16.180  1.00 39.43           C  
ATOM    241  ND1 HIS A  29     -30.312  21.785  17.964  1.00 39.43           N  
ATOM    242  CE1 HIS A  29     -29.875  22.462  16.915  1.00 39.43           C  
ATOM    243  NE2 HIS A  29     -30.346  21.889  15.821  1.00 39.43           N  
ATOM    244  N   LEU A  30     -29.316  18.840  21.253  1.00 50.11           N  
ATOM    245  CA  LEU A  30     -28.860  19.675  22.359  1.00 50.11           C  
ATOM    246  C   LEU A  30     -27.349  19.877  22.300  1.00 50.11           C  
ATOM    247  CB  LEU A  30     -29.252  19.050  23.700  1.00 50.11           C  
ATOM    248  O   LEU A  30     -26.591  18.906  22.227  1.00 50.11           O  
ATOM    249  CG  LEU A  30     -30.728  19.145  24.086  1.00 50.11           C  
ATOM    250  CD1 LEU A  30     -31.105  18.002  25.023  1.00 50.11           C  
ATOM    251  CD2 LEU A  30     -31.027  20.493  24.732  1.00 50.11           C  
ATOM    252  N   ASP A  31     -26.783  20.867  21.544  1.00 41.42           N  
ATOM    253  CA  ASP A  31     -25.875  22.008  21.626  1.00 41.42           C  
ATOM    254  C   ASP A  31     -24.440  21.551  21.874  1.00 41.42           C  
ATOM    255  CB  ASP A  31     -26.320  22.969  22.731  1.00 41.42           C  
ATOM    256  O   ASP A  31     -24.181  20.770  22.792  1.00 41.42           O  
ATOM    257  CG  ASP A  31     -26.515  24.391  22.236  1.00 41.42           C  
ATOM    258  OD1 ASP A  31     -25.704  24.868  21.414  1.00 41.42           O  
ATOM    259  OD2 ASP A  31     -27.487  25.043  22.675  1.00 41.42           O  
ATOM    260  N   PRO A  32     -23.465  21.847  20.933  1.00 41.46           N  
ATOM    261  CA  PRO A  32     -22.011  21.740  21.074  1.00 41.46           C  
ATOM    262  C   PRO A  32     -21.430  22.789  22.020  1.00 41.46           C  
ATOM    263  CB  PRO A  32     -21.502  21.951  19.646  1.00 41.46           C  
ATOM    264  O   PRO A  32     -21.515  23.988  21.744  1.00 41.46           O  
ATOM    265  CG  PRO A  32     -22.650  22.575  18.920  1.00 41.46           C  
ATOM    266  CD  PRO A  32     -23.768  22.799  19.897  1.00 41.46           C  
ATOM    267  N   GLN A  33     -21.825  22.823  23.328  1.00 39.50           N  
ATOM    268  CA  GLN A  33     -21.081  23.732  24.194  1.00 39.50           C  
ATOM    269  C   GLN A  33     -20.437  22.981  25.356  1.00 39.50           C  
ATOM    270  CB  GLN A  33     -21.995  24.837  24.726  1.00 39.50           C  
ATOM    271  O   GLN A  33     -20.190  23.560  26.416  1.00 39.50           O  
ATOM    272  CG  GLN A  33     -21.865  26.156  23.975  1.00 39.50           C  
ATOM    273  CD  GLN A  33     -21.544  27.323  24.890  1.00 39.50           C  
ATOM    274  NE2 GLN A  33     -21.274  28.482  24.300  1.00 39.50           N  
ATOM    275  OE1 GLN A  33     -21.540  27.184  26.117  1.00 39.50           O  
ATOM    276  N   ILE A  34     -19.838  21.792  25.204  1.00 47.20           N  
ATOM    277  CA  ILE A  34     -18.996  21.457  26.347  1.00 47.20           C  
ATOM    278  C   ILE A  34     -17.525  21.532  25.944  1.00 47.20           C  
ATOM    279  CB  ILE A  34     -19.329  20.054  26.902  1.00 47.20           C  
ATOM    280  O   ILE A  34     -17.058  20.736  25.125  1.00 47.20           O  
ATOM    281  CG1 ILE A  34     -20.797  19.706  26.630  1.00 47.20           C  
ATOM    282  CG2 ILE A  34     -19.016  19.977  28.399  1.00 47.20           C  
ATOM    283  CD1 ILE A  34     -21.318  18.536  27.452  1.00 47.20           C  
ATOM    284  N   PHE A  35     -17.124  22.741  25.343  1.00 38.19           N  
ATOM    285  CA  PHE A  35     -15.919  23.562  25.301  1.00 38.19           C  
ATOM    286  C   PHE A  35     -15.145  23.454  26.608  1.00 38.19           C  
ATOM    287  CB  PHE A  35     -16.274  25.025  25.019  1.00 38.19           C  
ATOM    288  O   PHE A  35     -15.717  23.608  27.689  1.00 38.19           O  
ATOM    289  CG  PHE A  35     -15.086  25.880  24.669  1.00 38.19           C  
ATOM    290  CD1 PHE A  35     -14.522  26.731  25.611  1.00 38.19           C  
ATOM    291  CD2 PHE A  35     -14.534  25.834  23.395  1.00 38.19           C  
ATOM    292  CE1 PHE A  35     -13.423  27.524  25.289  1.00 38.19           C  
ATOM    293  CE2 PHE A  35     -13.435  26.623  23.066  1.00 38.19           C  
ATOM    294  CZ  PHE A  35     -12.882  27.468  24.014  1.00 38.19           C  
ATOM    295  N   TYR A  36     -14.294  22.443  26.878  1.00 35.72           N  
ATOM    296  CA  TYR A  36     -12.958  22.473  27.463  1.00 35.72           C  
ATOM    297  C   TYR A  36     -12.743  23.749  28.267  1.00 35.72           C  
ATOM    298  CB  TYR A  36     -11.890  22.356  26.372  1.00 35.72           C  
ATOM    299  O   TYR A  36     -12.799  24.852  27.718  1.00 35.72           O  
ATOM    300  CG  TYR A  36     -11.561  20.933  25.994  1.00 35.72           C  
ATOM    301  CD1 TYR A  36     -10.648  20.187  26.736  1.00 35.72           C  
ATOM    302  CD2 TYR A  36     -12.162  20.330  24.893  1.00 35.72           C  
ATOM    303  CE1 TYR A  36     -10.340  18.875  26.390  1.00 35.72           C  
ATOM    304  CE2 TYR A  36     -11.862  19.019  24.538  1.00 35.72           C  
ATOM    305  OH  TYR A  36     -10.651  17.003  24.944  1.00 35.72           O  
ATOM    306  CZ  TYR A  36     -10.952  18.301  25.291  1.00 35.72           C  
ATOM    307  N   SER A  37     -13.292  24.016  29.519  1.00 39.24           N  
ATOM    308  CA  SER A  37     -12.662  25.037  30.350  1.00 39.24           C  
ATOM    309  C   SER A  37     -12.144  24.445  31.656  1.00 39.24           C  
ATOM    310  CB  SER A  37     -13.647  26.169  30.649  1.00 39.24           C  
ATOM    311  O   SER A  37     -12.881  23.763  32.370  1.00 39.24           O  
ATOM    312  OG  SER A  37     -14.458  25.847  31.766  1.00 39.24           O  
ATOM    313  N   LEU A  38     -10.983  23.891  31.693  1.00 39.17           N  
ATOM    314  CA  LEU A  38      -9.936  23.832  32.707  1.00 39.17           C  
ATOM    315  C   LEU A  38      -9.676  25.212  33.301  1.00 39.17           C  
ATOM    316  CB  LEU A  38      -8.644  23.268  32.110  1.00 39.17           C  
ATOM    317  O   LEU A  38      -9.331  26.149  32.577  1.00 39.17           O  
ATOM    318  CG  LEU A  38      -8.711  21.835  31.581  1.00 39.17           C  
ATOM    319  CD1 LEU A  38      -7.444  21.498  30.801  1.00 39.17           C  
ATOM    320  CD2 LEU A  38      -8.916  20.850  32.728  1.00 39.17           C  
ATOM    321  N   SER A  39     -10.480  25.616  34.419  1.00 34.15           N  
ATOM    322  CA  SER A  39      -9.820  26.246  35.558  1.00 34.15           C  
ATOM    323  C   SER A  39     -10.758  26.346  36.756  1.00 34.15           C  
ATOM    324  CB  SER A  39      -9.312  27.638  35.180  1.00 34.15           C  
ATOM    325  O   SER A  39     -11.914  26.749  36.613  1.00 34.15           O  
ATOM    326  OG  SER A  39      -8.275  27.552  34.218  1.00 34.15           O  
ATOM    327  N   PRO A  40     -10.169  26.059  38.093  1.00 46.81           N  
ATOM    328  CA  PRO A  40     -10.541  25.664  39.454  1.00 46.81           C  
ATOM    329  C   PRO A  40     -10.871  26.859  40.346  1.00 46.81           C  
ATOM    330  CB  PRO A  40      -9.296  24.931  39.961  1.00 46.81           C  
ATOM    331  O   PRO A  40     -10.227  27.907  40.243  1.00 46.81           O  
ATOM    332  CG  PRO A  40      -8.145  25.685  39.378  1.00 46.81           C  
ATOM    333  CD  PRO A  40      -8.685  26.808  38.540  1.00 46.81           C  
ATOM    334  N   SER A  41     -12.177  26.975  40.925  1.00 39.16           N  
ATOM    335  CA  SER A  41     -12.388  27.854  42.070  1.00 39.16           C  
ATOM    336  C   SER A  41     -13.394  27.256  43.048  1.00 39.16           C  
ATOM    337  CB  SER A  41     -12.869  29.230  41.609  1.00 39.16           C  
ATOM    338  O   SER A  41     -14.464  26.798  42.642  1.00 39.16           O  
ATOM    339  OG  SER A  41     -12.024  29.743  40.593  1.00 39.16           O  
ATOM    340  N   ARG A  42     -12.960  26.634  44.200  1.00 40.52           N  
ATOM    341  CA  ARG A  42     -13.129  26.667  45.649  1.00 40.52           C  
ATOM    342  C   ARG A  42     -14.474  27.275  46.030  1.00 40.52           C  
ATOM    343  CB  ARG A  42     -11.993  27.456  46.305  1.00 40.52           C  
ATOM    344  O   ARG A  42     -14.831  28.354  45.554  1.00 40.52           O  
ATOM    345  CG  ARG A  42     -10.853  26.588  46.812  1.00 40.52           C  
ATOM    346  CD  ARG A  42     -10.060  27.283  47.910  1.00 40.52           C  
ATOM    347  NE  ARG A  42      -9.041  26.405  48.478  1.00 40.52           N  
ATOM    348  NH1 ARG A  42      -9.480  26.974  50.674  1.00 40.52           N  
ATOM    349  NH2 ARG A  42      -7.839  25.449  50.186  1.00 40.52           N  
ATOM    350  CZ  ARG A  42      -8.789  26.278  49.778  1.00 40.52           C  
ATOM    351  N   ARG A  43     -15.482  26.428  46.545  1.00 37.70           N  
ATOM    352  CA  ARG A  43     -16.238  26.872  47.712  1.00 37.70           C  
ATOM    353  C   ARG A  43     -17.538  26.087  47.853  1.00 37.70           C  
ATOM    354  CB  ARG A  43     -16.538  28.369  47.622  1.00 37.70           C  
ATOM    355  O   ARG A  43     -18.314  25.984  46.901  1.00 37.70           O  
ATOM    356  CG  ARG A  43     -15.890  29.194  48.723  1.00 37.70           C  
ATOM    357  CD  ARG A  43     -16.610  30.520  48.932  1.00 37.70           C  
ATOM    358  NE  ARG A  43     -15.669  31.626  49.082  1.00 37.70           N  
ATOM    359  NH1 ARG A  43     -17.291  33.227  49.459  1.00 37.70           N  
ATOM    360  NH2 ARG A  43     -15.076  33.814  49.448  1.00 37.70           N  
ATOM    361  CZ  ARG A  43     -16.014  32.887  49.329  1.00 37.70           C  
ATOM    362  N   ASN A  44     -17.675  24.955  48.736  1.00 36.65           N  
ATOM    363  CA  ASN A  44     -18.479  24.627  49.909  1.00 36.65           C  
ATOM    364  C   ASN A  44     -19.948  24.433  49.545  1.00 36.65           C  
ATOM    365  CB  ASN A  44     -18.336  25.713  50.977  1.00 36.65           C  
ATOM    366  O   ASN A  44     -20.548  25.287  48.891  1.00 36.65           O  
ATOM    367  CG  ASN A  44     -17.063  25.570  51.789  1.00 36.65           C  
ATOM    368  ND2 ASN A  44     -16.324  26.664  51.931  1.00 36.65           N  
ATOM    369  OD1 ASN A  44     -16.746  24.485  52.283  1.00 36.65           O  
ATOM    370  N   PHE A  45     -20.528  23.209  49.574  1.00 37.02           N  
ATOM    371  CA  PHE A  45     -21.729  23.061  50.387  1.00 37.02           C  
ATOM    372  C   PHE A  45     -22.525  21.834  49.957  1.00 37.02           C  
ATOM    373  CB  PHE A  45     -22.604  24.314  50.290  1.00 37.02           C  
ATOM    374  O   PHE A  45     -22.729  21.607  48.763  1.00 37.02           O  
ATOM    375  CG  PHE A  45     -23.098  24.814  51.620  1.00 37.02           C  
ATOM    376  CD1 PHE A  45     -24.342  24.430  52.105  1.00 37.02           C  
ATOM    377  CD2 PHE A  45     -22.317  25.669  52.387  1.00 37.02           C  
ATOM    378  CE1 PHE A  45     -24.802  24.892  53.336  1.00 37.02           C  
ATOM    379  CE2 PHE A  45     -22.770  26.134  53.619  1.00 37.02           C  
ATOM    380  CZ  PHE A  45     -24.013  25.745  54.091  1.00 37.02           C  
ATOM    381  N   GLU A  46     -22.408  20.663  50.625  1.00 39.68           N  
ATOM    382  CA  GLU A  46     -23.327  19.736  51.278  1.00 39.68           C  
ATOM    383  C   GLU A  46     -24.184  18.997  50.254  1.00 39.68           C  
ATOM    384  CB  GLU A  46     -24.220  20.477  52.275  1.00 39.68           C  
ATOM    385  O   GLU A  46     -24.933  19.619  49.498  1.00 39.68           O  
ATOM    386  CG  GLU A  46     -24.970  19.559  53.230  1.00 39.68           C  
ATOM    387  CD  GLU A  46     -25.882  20.306  54.189  1.00 39.68           C  
ATOM    388  OE1 GLU A  46     -26.921  19.743  54.602  1.00 39.68           O  
ATOM    389  OE2 GLU A  46     -25.556  21.465  54.530  1.00 39.68           O  
ATOM    390  N   GLU A  47     -23.687  17.904  49.544  1.00 42.94           N  
ATOM    391  CA  GLU A  47     -24.488  17.152  48.583  1.00 42.94           C  
ATOM    392  C   GLU A  47     -25.032  15.868  49.203  1.00 42.94           C  
ATOM    393  CB  GLU A  47     -23.664  16.825  47.335  1.00 42.94           C  
ATOM    394  O   GLU A  47     -24.280  15.094  49.801  1.00 42.94           O  
ATOM    395  CG  GLU A  47     -24.486  16.262  46.185  1.00 42.94           C  
ATOM    396  CD  GLU A  47     -23.739  16.255  44.861  1.00 42.94           C  
ATOM    397  OE1 GLU A  47     -24.275  15.718  43.864  1.00 42.94           O  
ATOM    398  OE2 GLU A  47     -22.608  16.789  44.819  1.00 42.94           O  
ATOM    399  N   PRO A  48     -26.397  15.758  49.487  1.00 44.29           N  
ATOM    400  CA  PRO A  48     -27.257  14.728  50.073  1.00 44.29           C  
ATOM    401  C   PRO A  48     -27.148  13.387  49.350  1.00 44.29           C  
ATOM    402  CB  PRO A  48     -28.663  15.315  49.924  1.00 44.29           C  
ATOM    403  O   PRO A  48     -26.492  13.295  48.309  1.00 44.29           O  
ATOM    404  CG  PRO A  48     -28.621  16.088  48.645  1.00 44.29           C  
ATOM    405  CD  PRO A  48     -27.209  16.085  48.133  1.00 44.29           C  
ATOM    406  N   PRO A  49     -27.216  12.143  49.995  1.00 56.99           N  
ATOM    407  CA  PRO A  49     -27.114  10.749  49.558  1.00 56.99           C  
ATOM    408  C   PRO A  49     -27.896  10.475  48.276  1.00 56.99           C  
ATOM    409  CB  PRO A  49     -27.702   9.966  50.734  1.00 56.99           C  
ATOM    410  O   PRO A  49     -27.780   9.391  47.697  1.00 56.99           O  
ATOM    411  CG  PRO A  49     -28.560  10.952  51.458  1.00 56.99           C  
ATOM    412  CD  PRO A  49     -28.170  12.336  51.022  1.00 56.99           C  
ATOM    413  N   GLU A  50     -28.466  11.564  47.477  1.00 52.10           N  
ATOM    414  CA  GLU A  50     -29.287  11.340  46.291  1.00 52.10           C  
ATOM    415  C   GLU A  50     -28.467  11.498  45.014  1.00 52.10           C  
ATOM    416  CB  GLU A  50     -30.480  12.299  46.273  1.00 52.10           C  
ATOM    417  O   GLU A  50     -28.823  10.948  43.969  1.00 52.10           O  
ATOM    418  CG  GLU A  50     -31.793  11.641  45.873  1.00 52.10           C  
ATOM    419  CD  GLU A  50     -32.977  12.594  45.912  1.00 52.10           C  
ATOM    420  OE1 GLU A  50     -34.090  12.195  45.499  1.00 52.10           O  
ATOM    421  OE2 GLU A  50     -32.790  13.748  46.357  1.00 52.10           O  
ATOM    422  N   ALA A  51     -27.284  12.147  45.020  1.00 54.84           N  
ATOM    423  CA  ALA A  51     -26.329  12.283  43.923  1.00 54.84           C  
ATOM    424  C   ALA A  51     -25.508  11.009  43.750  1.00 54.84           C  
ATOM    425  CB  ALA A  51     -25.408  13.477  44.165  1.00 54.84           C  
ATOM    426  O   ALA A  51     -25.100  10.673  42.635  1.00 54.84           O  
ATOM    427  N   ALA A  52     -25.489  10.199  44.834  1.00 59.34           N  
ATOM    428  CA  ALA A  52     -24.781   8.922  44.788  1.00 59.34           C  
ATOM    429  C   ALA A  52     -25.632   7.847  44.118  1.00 59.34           C  
ATOM    430  CB  ALA A  52     -24.384   8.482  46.195  1.00 59.34           C  
ATOM    431  O   ALA A  52     -25.110   6.990  43.402  1.00 59.34           O  
ATOM    432  N   SER A  53     -27.052   7.964  44.118  1.00 67.37           N  
ATOM    433  CA  SER A  53     -28.010   7.057  43.494  1.00 67.37           C  
ATOM    434  C   SER A  53     -28.146   7.338  42.001  1.00 67.37           C  
ATOM    435  CB  SER A  53     -29.377   7.173  44.169  1.00 67.37           C  
ATOM    436  O   SER A  53     -28.223   6.410  41.194  1.00 67.37           O  
ATOM    437  OG  SER A  53     -29.858   8.505  44.107  1.00 67.37           O  
ATOM    438  N   SER A  54     -28.036   8.639  41.533  1.00 76.81           N  
ATOM    439  CA  SER A  54     -28.050   9.046  40.131  1.00 76.81           C  
ATOM    440  C   SER A  54     -26.737   8.695  39.440  1.00 76.81           C  
ATOM    441  CB  SER A  54     -28.313  10.548  40.011  1.00 76.81           C  
ATOM    442  O   SER A  54     -26.734   8.251  38.290  1.00 76.81           O  
ATOM    443  OG  SER A  54     -28.082  10.995  38.686  1.00 76.81           O  
ATOM    444  N   ALA A  55     -25.609   8.802  40.116  1.00 81.24           N  
ATOM    445  CA  ALA A  55     -24.295   8.414  39.612  1.00 81.24           C  
ATOM    446  C   ALA A  55     -24.181   6.897  39.488  1.00 81.24           C  
ATOM    447  CB  ALA A  55     -23.195   8.954  40.523  1.00 81.24           C  
ATOM    448  O   ALA A  55     -23.627   6.388  38.510  1.00 81.24           O  
ATOM    449  N   LEU A  56     -24.716   6.143  40.392  1.00 89.53           N  
ATOM    450  CA  LEU A  56     -24.734   4.684  40.367  1.00 89.53           C  
ATOM    451  C   LEU A  56     -25.629   4.170  39.245  1.00 89.53           C  
ATOM    452  CB  LEU A  56     -25.212   4.131  41.712  1.00 89.53           C  
ATOM    453  O   LEU A  56     -25.283   3.204  38.562  1.00 89.53           O  
ATOM    454  CG  LEU A  56     -24.143   3.955  42.792  1.00 89.53           C  
ATOM    455  CD1 LEU A  56     -24.772   3.441  44.082  1.00 89.53           C  
ATOM    456  CD2 LEU A  56     -23.048   3.009  42.311  1.00 89.53           C  
ATOM    457  N   ALA A  57     -26.826   4.759  38.978  1.00 88.91           N  
ATOM    458  CA  ALA A  57     -27.730   4.412  37.884  1.00 88.91           C  
ATOM    459  C   ALA A  57     -27.072   4.656  36.530  1.00 88.91           C  
ATOM    460  CB  ALA A  57     -29.028   5.208  37.994  1.00 88.91           C  
ATOM    461  O   ALA A  57     -27.225   3.856  35.604  1.00 88.91           O  
ATOM    462  N   LEU A  58     -26.356   5.795  36.407  1.00 92.37           N  
ATOM    463  CA  LEU A  58     -25.610   6.088  35.188  1.00 92.37           C  
ATOM    464  C   LEU A  58     -24.504   5.062  34.967  1.00 92.37           C  
ATOM    465  CB  LEU A  58     -25.011   7.496  35.252  1.00 92.37           C  
ATOM    466  O   LEU A  58     -24.282   4.616  33.839  1.00 92.37           O  
ATOM    467  CG  LEU A  58     -25.971   8.654  34.979  1.00 92.37           C  
ATOM    468  CD1 LEU A  58     -25.311   9.984  35.329  1.00 92.37           C  
ATOM    469  CD2 LEU A  58     -26.423   8.643  33.522  1.00 92.37           C  
ATOM    470  N   MET A  59     -23.835   4.735  36.025  1.00 91.37           N  
ATOM    471  CA  MET A  59     -22.777   3.732  35.941  1.00 91.37           C  
ATOM    472  C   MET A  59     -23.336   2.387  35.490  1.00 91.37           C  
ATOM    473  CB  MET A  59     -22.072   3.579  37.291  1.00 91.37           C  
ATOM    474  O   MET A  59     -22.736   1.710  34.654  1.00 91.37           O  
ATOM    475  CG  MET A  59     -20.846   2.682  37.243  1.00 91.37           C  
ATOM    476  SD  MET A  59     -20.058   2.481  38.888  1.00 91.37           S  
ATOM    477  CE  MET A  59     -21.464   1.842  39.841  1.00 91.37           C  
ATOM    478  N   ASN A  60     -24.459   1.961  36.079  1.00 93.65           N  
ATOM    479  CA  ASN A  60     -25.117   0.718  35.692  1.00 93.65           C  
ATOM    480  C   ASN A  60     -25.558   0.748  34.231  1.00 93.65           C  
ATOM    481  CB  ASN A  60     -26.315   0.438  36.602  1.00 93.65           C  
ATOM    482  O   ASN A  60     -25.443  -0.253  33.523  1.00 93.65           O  
ATOM    483  CG  ASN A  60     -25.902  -0.056  37.975  1.00 93.65           C  
ATOM    484  ND2 ASN A  60     -26.793   0.086  38.949  1.00 93.65           N  
ATOM    485  OD1 ASN A  60     -24.792  -0.561  38.158  1.00 93.65           O  
ATOM    486  N   SER A  61     -26.120   1.862  33.688  1.00 92.63           N  
ATOM    487  CA  SER A  61     -26.533   2.009  32.296  1.00 92.63           C  
ATOM    488  C   SER A  61     -25.342   1.890  31.351  1.00 92.63           C  
ATOM    489  CB  SER A  61     -27.231   3.353  32.083  1.00 92.63           C  
ATOM    490  O   SER A  61     -25.435   1.245  30.304  1.00 92.63           O  
ATOM    491  OG  SER A  61     -26.302   4.420  32.155  1.00 92.63           O  
ATOM    492  N   VAL A  62     -24.227   2.539  31.777  1.00 96.27           N  
ATOM    493  CA  VAL A  62     -23.007   2.472  30.979  1.00 96.27           C  
ATOM    494  C   VAL A  62     -22.481   1.039  30.959  1.00 96.27           C  
ATOM    495  CB  VAL A  62     -21.922   3.431  31.520  1.00 96.27           C  
ATOM    496  O   VAL A  62     -22.054   0.543  29.914  1.00 96.27           O  
ATOM    497  CG1 VAL A  62     -20.599   3.216  30.787  1.00 96.27           C  
ATOM    498  CG2 VAL A  62     -22.380   4.882  31.389  1.00 96.27           C  
ATOM    499  N   LYS A  63     -22.494   0.408  32.087  1.00 95.41           N  
ATOM    500  CA  LYS A  63     -22.052  -0.979  32.188  1.00 95.41           C  
ATOM    501  C   LYS A  63     -22.894  -1.891  31.299  1.00 95.41           C  
ATOM    502  CB  LYS A  63     -22.116  -1.459  33.639  1.00 95.41           C  
ATOM    503  O   LYS A  63     -22.361  -2.772  30.623  1.00 95.41           O  
ATOM    504  CG  LYS A  63     -20.985  -0.937  34.513  1.00 95.41           C  
ATOM    505  CD  LYS A  63     -21.011  -1.571  35.898  1.00 95.41           C  
ATOM    506  CE  LYS A  63     -19.843  -1.098  36.753  1.00 95.41           C  
ATOM    507  NZ  LYS A  63     -20.018  -1.473  38.188  1.00 95.41           N  
ATOM    508  N   THR A  64     -24.196  -1.679  31.321  1.00 94.79           N  
ATOM    509  CA  THR A  64     -25.100  -2.462  30.486  1.00 94.79           C  
ATOM    510  C   THR A  64     -24.814  -2.221  29.006  1.00 94.79           C  
ATOM    511  CB  THR A  64     -26.572  -2.127  30.789  1.00 94.79           C  
ATOM    512  O   THR A  64     -24.806  -3.161  28.209  1.00 94.79           O  
ATOM    513  CG2 THR A  64     -27.515  -3.012  29.980  1.00 94.79           C  
ATOM    514  OG1 THR A  64     -26.824  -2.330  32.185  1.00 94.79           O  
ATOM    515  N   GLN A  65     -24.577  -0.953  28.648  1.00 95.21           N  
ATOM    516  CA  GLN A  65     -24.269  -0.621  27.261  1.00 95.21           C  
ATOM    517  C   GLN A  65     -22.960  -1.268  26.818  1.00 95.21           C  
ATOM    518  CB  GLN A  65     -24.194   0.895  27.075  1.00 95.21           C  
ATOM    519  O   GLN A  65     -22.853  -1.756  25.691  1.00 95.21           O  
ATOM    520  CG  GLN A  65     -25.552   1.584  27.089  1.00 95.21           C  
ATOM    521  CD  GLN A  65     -25.462   3.065  26.772  1.00 95.21           C  
ATOM    522  NE2 GLN A  65     -26.609   3.735  26.739  1.00 95.21           N  
ATOM    523  OE1 GLN A  65     -24.371   3.603  26.561  1.00 95.21           O  
ATOM    524  N   LEU A  66     -22.101  -1.195  27.724  1.00 96.55           N  
ATOM    525  CA  LEU A  66     -20.815  -1.827  27.451  1.00 96.55           C  
ATOM    526  C   LEU A  66     -20.981  -3.330  27.246  1.00 96.55           C  
ATOM    527  CB  LEU A  66     -19.833  -1.562  28.595  1.00 96.55           C  
ATOM    528  O   LEU A  66     -20.415  -3.899  26.309  1.00 96.55           O  
ATOM    529  CG  LEU A  66     -18.442  -2.179  28.452  1.00 96.55           C  
ATOM    530  CD1 LEU A  66     -17.752  -1.647  27.200  1.00 96.55           C  
ATOM    531  CD2 LEU A  66     -17.601  -1.898  29.692  1.00 96.55           C  
ATOM    532  N   HIS A  67     -21.706  -3.966  28.099  1.00 96.70           N  
ATOM    533  CA  HIS A  67     -21.980  -5.395  27.990  1.00 96.70           C  
ATOM    534  C   HIS A  67     -22.659  -5.726  26.665  1.00 96.70           C  
ATOM    535  CB  HIS A  67     -22.850  -5.864  29.157  1.00 96.70           C  
ATOM    536  O   HIS A  67     -22.279  -6.686  25.990  1.00 96.70           O  
ATOM    537  CG  HIS A  67     -23.082  -7.342  29.176  1.00 96.70           C  
ATOM    538  CD2 HIS A  67     -22.353  -8.349  29.711  1.00 96.70           C  
ATOM    539  ND1 HIS A  67     -24.181  -7.930  28.587  1.00 96.70           N  
ATOM    540  CE1 HIS A  67     -24.118  -9.239  28.761  1.00 96.70           C  
ATOM    541  NE2 HIS A  67     -23.018  -9.520  29.440  1.00 96.70           N  
ATOM    542  N   MET A  68     -23.670  -4.961  26.259  1.00 94.31           N  
ATOM    543  CA  MET A  68     -24.375  -5.162  24.997  1.00 94.31           C  
ATOM    544  C   MET A  68     -23.431  -4.993  23.812  1.00 94.31           C  
ATOM    545  CB  MET A  68     -25.548  -4.188  24.874  1.00 94.31           C  
ATOM    546  O   MET A  68     -23.475  -5.775  22.860  1.00 94.31           O  
ATOM    547  CG  MET A  68     -26.669  -4.449  25.867  1.00 94.31           C  
ATOM    548  SD  MET A  68     -28.284  -3.794  25.292  1.00 94.31           S  
ATOM    549  CE  MET A  68     -28.379  -4.571  23.655  1.00 94.31           C  
ATOM    550  N   ALA A  69     -22.580  -3.899  23.918  1.00 94.29           N  
ATOM    551  CA  ALA A  69     -21.612  -3.638  22.856  1.00 94.29           C  
ATOM    552  C   ALA A  69     -20.627  -4.796  22.715  1.00 94.29           C  
ATOM    553  CB  ALA A  69     -20.862  -2.337  23.128  1.00 94.29           C  
ATOM    554  O   ALA A  69     -20.288  -5.198  21.600  1.00 94.29           O  
ATOM    555  N   LEU A  70     -20.214  -5.328  23.816  1.00 96.55           N  
ATOM    556  CA  LEU A  70     -19.272  -6.442  23.794  1.00 96.55           C  
ATOM    557  C   LEU A  70     -19.906  -7.678  23.165  1.00 96.55           C  
ATOM    558  CB  LEU A  70     -18.792  -6.766  25.212  1.00 96.55           C  
ATOM    559  O   LEU A  70     -19.244  -8.413  22.429  1.00 96.55           O  
ATOM    560  CG  LEU A  70     -17.799  -5.782  25.832  1.00 96.55           C  
ATOM    561  CD1 LEU A  70     -17.528  -6.149  27.288  1.00 96.55           C  
ATOM    562  CD2 LEU A  70     -16.501  -5.755  25.032  1.00 96.55           C  
ATOM    563  N   GLU A  71     -21.155  -7.966  23.421  1.00 96.52           N  
ATOM    564  CA  GLU A  71     -21.885  -9.080  22.823  1.00 96.52           C  
ATOM    565  C   GLU A  71     -22.029  -8.899  21.314  1.00 96.52           C  
ATOM    566  CB  GLU A  71     -23.265  -9.227  23.469  1.00 96.52           C  
ATOM    567  O   GLU A  71     -21.863  -9.852  20.551  1.00 96.52           O  
ATOM    568  CG  GLU A  71     -23.229  -9.826  24.867  1.00 96.52           C  
ATOM    569  CD  GLU A  71     -24.611 -10.099  25.439  1.00 96.52           C  
ATOM    570  OE1 GLU A  71     -24.726 -10.910  26.386  1.00 96.52           O  
ATOM    571  OE2 GLU A  71     -25.586  -9.499  24.935  1.00 96.52           O  
ATOM    572  N   ARG A  72     -22.406  -7.701  20.976  1.00 95.77           N  
ATOM    573  CA  ARG A  72     -22.509  -7.386  19.554  1.00 95.77           C  
ATOM    574  C   ARG A  72     -21.174  -7.596  18.848  1.00 95.77           C  
ATOM    575  CB  ARG A  72     -22.987  -5.946  19.355  1.00 95.77           C  
ATOM    576  O   ARG A  72     -21.124  -8.177  17.763  1.00 95.77           O  
ATOM    577  CG  ARG A  72     -24.493  -5.775  19.475  1.00 95.77           C  
ATOM    578  CD  ARG A  72     -24.949  -4.419  18.955  1.00 95.77           C  
ATOM    579  NE  ARG A  72     -24.646  -3.349  19.902  1.00 95.77           N  
ATOM    580  NH1 ARG A  72     -23.436  -2.080  18.398  1.00 95.77           N  
ATOM    581  NH2 ARG A  72     -23.718  -1.352  20.553  1.00 95.77           N  
ATOM    582  CZ  ARG A  72     -23.934  -2.263  19.615  1.00 95.77           C  
ATOM    583  N   ASN A  73     -20.149  -7.123  19.481  1.00 95.86           N  
ATOM    584  CA  ASN A  73     -18.809  -7.292  18.930  1.00 95.86           C  
ATOM    585  C   ASN A  73     -18.457  -8.767  18.756  1.00 95.86           C  
ATOM    586  CB  ASN A  73     -17.772  -6.599  19.816  1.00 95.86           C  
ATOM    587  O   ASN A  73     -17.875  -9.155  17.741  1.00 95.86           O  
ATOM    588  CG  ASN A  73     -16.445  -6.395  19.112  1.00 95.86           C  
ATOM    589  ND2 ASN A  73     -16.278  -5.237  18.486  1.00 95.86           N  
ATOM    590  OD1 ASN A  73     -15.578  -7.272  19.131  1.00 95.86           O  
ATOM    591  N   SER A  74     -18.734  -9.533  19.821  1.00 96.29           N  
ATOM    592  CA  SER A  74     -18.501 -10.973  19.763  1.00 96.29           C  
ATOM    593  C   SER A  74     -19.247 -11.607  18.594  1.00 96.29           C  
ATOM    594  CB  SER A  74     -18.928 -11.638  21.072  1.00 96.29           C  
ATOM    595  O   SER A  74     -18.684 -12.422  17.860  1.00 96.29           O  
ATOM    596  OG  SER A  74     -18.722 -13.039  21.014  1.00 96.29           O  
ATOM    597  N   TRP A  75     -20.463 -11.267  18.411  1.00 97.26           N  
ATOM    598  CA  TRP A  75     -21.295 -11.771  17.323  1.00 97.26           C  
ATOM    599  C   TRP A  75     -20.714 -11.382  15.968  1.00 97.26           C  
ATOM    600  CB  TRP A  75     -22.726 -11.241  17.450  1.00 97.26           C  
ATOM    601  O   TRP A  75     -20.632 -12.212  15.060  1.00 97.26           O  
ATOM    602  CG  TRP A  75     -23.671 -11.783  16.420  1.00 97.26           C  
ATOM    603  CD1 TRP A  75     -24.306 -12.994  16.441  1.00 97.26           C  
ATOM    604  CD2 TRP A  75     -24.082 -11.135  15.213  1.00 97.26           C  
ATOM    605  CE2 TRP A  75     -24.970 -12.011  14.549  1.00 97.26           C  
ATOM    606  CE3 TRP A  75     -23.787  -9.896  14.628  1.00 97.26           C  
ATOM    607  NE1 TRP A  75     -25.089 -13.137  15.319  1.00 97.26           N  
ATOM    608  CH2 TRP A  75     -25.260 -10.469  12.777  1.00 97.26           C  
ATOM    609  CZ2 TRP A  75     -25.565 -11.686  13.328  1.00 97.26           C  
ATOM    610  CZ3 TRP A  75     -24.381  -9.575  13.412  1.00 97.26           C  
ATOM    611  N   LEU A  76     -20.327 -10.164  15.725  1.00 96.85           N  
ATOM    612  CA  LEU A  76     -19.739  -9.674  14.483  1.00 96.85           C  
ATOM    613  C   LEU A  76     -18.426 -10.389  14.184  1.00 96.85           C  
ATOM    614  CB  LEU A  76     -19.505  -8.163  14.561  1.00 96.85           C  
ATOM    615  O   LEU A  76     -18.150 -10.733  13.033  1.00 96.85           O  
ATOM    616  CG  LEU A  76     -20.748  -7.278  14.454  1.00 96.85           C  
ATOM    617  CD1 LEU A  76     -20.395  -5.828  14.770  1.00 96.85           C  
ATOM    618  CD2 LEU A  76     -21.368  -7.392  13.065  1.00 96.85           C  
ATOM    619  N   GLN A  77     -17.699 -10.662  15.240  1.00 96.83           N  
ATOM    620  CA  GLN A  77     -16.445 -11.392  15.085  1.00 96.83           C  
ATOM    621  C   GLN A  77     -16.693 -12.814  14.590  1.00 96.83           C  
ATOM    622  CB  GLN A  77     -15.675 -11.424  16.406  1.00 96.83           C  
ATOM    623  O   GLN A  77     -15.956 -13.319  13.741  1.00 96.83           O  
ATOM    624  CG  GLN A  77     -14.223 -11.861  16.262  1.00 96.83           C  
ATOM    625  CD  GLN A  77     -13.378 -10.850  15.511  1.00 96.83           C  
ATOM    626  NE2 GLN A  77     -12.183 -11.263  15.102  1.00 96.83           N  
ATOM    627  OE1 GLN A  77     -13.795  -9.707  15.299  1.00 96.83           O  
ATOM    628  N   LYS A  78     -17.665 -13.424  15.165  1.00 96.56           N  
ATOM    629  CA  LYS A  78     -18.044 -14.761  14.716  1.00 96.56           C  
ATOM    630  C   LYS A  78     -18.498 -14.742  13.259  1.00 96.56           C  
ATOM    631  CB  LYS A  78     -19.152 -15.331  15.602  1.00 96.56           C  
ATOM    632  O   LYS A  78     -18.144 -15.632  12.482  1.00 96.56           O  
ATOM    633  CG  LYS A  78     -19.453 -16.801  15.350  1.00 96.56           C  
ATOM    634  CD  LYS A  78     -20.558 -17.311  16.265  1.00 96.56           C  
ATOM    635  CE  LYS A  78     -20.919 -18.758  15.955  1.00 96.56           C  
ATOM    636  NZ  LYS A  78     -21.893 -19.310  16.943  1.00 96.56           N  
ATOM    637  N   ARG A  79     -19.282 -13.771  12.905  1.00 95.92           N  
ATOM    638  CA  ARG A  79     -19.749 -13.618  11.531  1.00 95.92           C  
ATOM    639  C   ARG A  79     -18.578 -13.418  10.574  1.00 95.92           C  
ATOM    640  CB  ARG A  79     -20.723 -12.443  11.421  1.00 95.92           C  
ATOM    641  O   ARG A  79     -18.546 -14.008   9.492  1.00 95.92           O  
ATOM    642  CG  ARG A  79     -21.301 -12.250  10.028  1.00 95.92           C  
ATOM    643  CD  ARG A  79     -22.091 -13.469   9.571  1.00 95.92           C  
ATOM    644  NE  ARG A  79     -22.880 -13.183   8.376  1.00 95.92           N  
ATOM    645  NH1 ARG A  79     -21.900 -14.829   7.085  1.00 95.92           N  
ATOM    646  NH2 ARG A  79     -23.539 -13.493   6.198  1.00 95.92           N  
ATOM    647  CZ  ARG A  79     -22.771 -13.836   7.222  1.00 95.92           C  
ATOM    648  N   ILE A  80     -17.645 -12.635  10.946  1.00 95.48           N  
ATOM    649  CA  ILE A  80     -16.462 -12.374  10.133  1.00 95.48           C  
ATOM    650  C   ILE A  80     -15.671 -13.667   9.943  1.00 95.48           C  
ATOM    651  CB  ILE A  80     -15.568 -11.287  10.768  1.00 95.48           C  
ATOM    652  O   ILE A  80     -15.257 -13.990   8.828  1.00 95.48           O  
ATOM    653  CG1 ILE A  80     -16.259  -9.920  10.701  1.00 95.48           C  
ATOM    654  CG2 ILE A  80     -14.200 -11.243  10.081  1.00 95.48           C  
ATOM    655  CD1 ILE A  80     -15.550  -8.828  11.491  1.00 95.48           C  
ATOM    656  N   GLU A  81     -15.458 -14.368  11.020  1.00 96.82           N  
ATOM    657  CA  GLU A  81     -14.756 -15.647  10.961  1.00 96.82           C  
ATOM    658  C   GLU A  81     -15.466 -16.624  10.028  1.00 96.82           C  
ATOM    659  CB  GLU A  81     -14.627 -16.255  12.360  1.00 96.82           C  
ATOM    660  O   GLU A  81     -14.821 -17.315   9.237  1.00 96.82           O  
ATOM    661  CG  GLU A  81     -13.764 -17.507  12.409  1.00 96.82           C  
ATOM    662  CD  GLU A  81     -13.600 -18.068  13.812  1.00 96.82           C  
ATOM    663  OE1 GLU A  81     -12.841 -19.048  13.989  1.00 96.82           O  
ATOM    664  OE2 GLU A  81     -14.236 -17.524  14.742  1.00 96.82           O  
ATOM    665  N   ASP A  82     -16.751 -16.680  10.054  1.00 96.29           N  
ATOM    666  CA  ASP A  82     -17.548 -17.556   9.201  1.00 96.29           C  
ATOM    667  C   ASP A  82     -17.381 -17.190   7.729  1.00 96.29           C  
ATOM    668  CB  ASP A  82     -19.025 -17.490   9.595  1.00 96.29           C  
ATOM    669  O   ASP A  82     -17.199 -18.067   6.882  1.00 96.29           O  
ATOM    670  CG  ASP A  82     -19.332 -18.246  10.876  1.00 96.29           C  
ATOM    671  OD1 ASP A  82     -18.450 -18.975  11.380  1.00 96.29           O  
ATOM    672  OD2 ASP A  82     -20.466 -18.114  11.385  1.00 96.29           O  
ATOM    673  N   LEU A  83     -17.415 -15.891   7.547  1.00 97.52           N  
ATOM    674  CA  LEU A  83     -17.295 -15.412   6.174  1.00 97.52           C  
ATOM    675  C   LEU A  83     -15.881 -15.626   5.646  1.00 97.52           C  
ATOM    676  CB  LEU A  83     -17.666 -13.930   6.089  1.00 97.52           C  
ATOM    677  O   LEU A  83     -15.696 -15.980   4.479  1.00 97.52           O  
ATOM    678  CG  LEU A  83     -19.151 -13.593   6.236  1.00 97.52           C  
ATOM    679  CD1 LEU A  83     -19.344 -12.084   6.339  1.00 97.52           C  
ATOM    680  CD2 LEU A  83     -19.947 -14.160   5.065  1.00 97.52           C  
ATOM    681  N   GLU A  84     -14.902 -15.450   6.434  1.00 95.74           N  
ATOM    682  CA  GLU A  84     -13.511 -15.688   6.060  1.00 95.74           C  
ATOM    683  C   GLU A  84     -13.266 -17.163   5.755  1.00 95.74           C  
ATOM    684  CB  GLU A  84     -12.567 -15.216   7.170  1.00 95.74           C  
ATOM    685  O   GLU A  84     -12.544 -17.496   4.813  1.00 95.74           O  
ATOM    686  CG  GLU A  84     -12.498 -13.703   7.316  1.00 95.74           C  
ATOM    687  CD  GLU A  84     -11.583 -13.251   8.443  1.00 95.74           C  
ATOM    688  OE1 GLU A  84     -11.131 -12.084   8.426  1.00 95.74           O  
ATOM    689  OE2 GLU A  84     -11.317 -14.070   9.350  1.00 95.74           O  
ATOM    690  N   GLU A  85     -13.835 -18.048   6.537  1.00 95.33           N  
ATOM    691  CA  GLU A  85     -13.746 -19.481   6.275  1.00 95.33           C  
ATOM    692  C   GLU A  85     -14.345 -19.832   4.916  1.00 95.33           C  
ATOM    693  CB  GLU A  85     -14.447 -20.275   7.380  1.00 95.33           C  
ATOM    694  O   GLU A  85     -13.788 -20.647   4.177  1.00 95.33           O  
ATOM    695  CG  GLU A  85     -13.695 -20.285   8.703  1.00 95.33           C  
ATOM    696  CD  GLU A  85     -14.458 -20.974   9.822  1.00 95.33           C  
ATOM    697  OE1 GLU A  85     -13.998 -20.933  10.986  1.00 95.33           O  
ATOM    698  OE2 GLU A  85     -15.525 -21.560   9.534  1.00 95.33           O  
ATOM    699  N   GLU A  86     -15.507 -19.205   4.597  1.00 95.58           N  
ATOM    700  CA  GLU A  86     -16.140 -19.433   3.301  1.00 95.58           C  
ATOM    701  C   GLU A  86     -15.265 -18.917   2.162  1.00 95.58           C  
ATOM    702  CB  GLU A  86     -17.517 -18.767   3.251  1.00 95.58           C  
ATOM    703  O   GLU A  86     -15.136 -19.572   1.126  1.00 95.58           O  
ATOM    704  CG  GLU A  86     -18.574 -19.476   4.084  1.00 95.58           C  
ATOM    705  CD  GLU A  86     -19.953 -18.846   3.967  1.00 95.58           C  
ATOM    706  OE1 GLU A  86     -20.919 -19.387   4.551  1.00 95.58           O  
ATOM    707  OE2 GLU A  86     -20.068 -17.804   3.285  1.00 95.58           O  
ATOM    708  N   ARG A  87     -14.828 -17.719   2.361  1.00 96.98           N  
ATOM    709  CA  ARG A  87     -13.932 -17.127   1.372  1.00 96.98           C  
ATOM    710  C   ARG A  87     -12.705 -18.004   1.150  1.00 96.98           C  
ATOM    711  CB  ARG A  87     -13.502 -15.724   1.808  1.00 96.98           C  
ATOM    712  O   ARG A  87     -12.339 -18.290   0.008  1.00 96.98           O  
ATOM    713  CG  ARG A  87     -12.683 -14.980   0.765  1.00 96.98           C  
ATOM    714  CD  ARG A  87     -11.191 -15.236   0.932  1.00 96.98           C  
ATOM    715  NE  ARG A  87     -10.742 -14.937   2.289  1.00 96.98           N  
ATOM    716  NH1 ARG A  87      -8.655 -14.178   1.652  1.00 96.98           N  
ATOM    717  NH2 ARG A  87      -9.242 -14.206   3.867  1.00 96.98           N  
ATOM    718  CZ  ARG A  87      -9.547 -14.441   2.600  1.00 96.98           C  
ATOM    719  N   ASP A  88     -12.013 -18.465   2.248  1.00 94.10           N  
ATOM    720  CA  ASP A  88     -10.844 -19.337   2.171  1.00 94.10           C  
ATOM    721  C   ASP A  88     -11.190 -20.660   1.490  1.00 94.10           C  
ATOM    722  CB  ASP A  88     -10.275 -19.597   3.567  1.00 94.10           C  
ATOM    723  O   ASP A  88     -10.402 -21.181   0.698  1.00 94.10           O  
ATOM    724  CG  ASP A  88      -9.599 -18.377   4.168  1.00 94.10           C  
ATOM    725  OD1 ASP A  88      -9.331 -17.403   3.432  1.00 94.10           O  
ATOM    726  OD2 ASP A  88      -9.329 -18.391   5.388  1.00 94.10           O  
ATOM    727  N   PHE A  89     -12.259 -21.122   1.817  1.00 97.79           N  
ATOM    728  CA  PHE A  89     -12.742 -22.356   1.207  1.00 97.79           C  
ATOM    729  C   PHE A  89     -12.878 -22.197  -0.302  1.00 97.79           C  
ATOM    730  CB  PHE A  89     -14.086 -22.768   1.816  1.00 97.79           C  
ATOM    731  O   PHE A  89     -12.430 -23.055  -1.065  1.00 97.79           O  
ATOM    732  CG  PHE A  89     -14.709 -23.969   1.156  1.00 97.79           C  
ATOM    733  CD1 PHE A  89     -15.746 -23.818   0.243  1.00 97.79           C  
ATOM    734  CD2 PHE A  89     -14.256 -25.249   1.448  1.00 97.79           C  
ATOM    735  CE1 PHE A  89     -16.324 -24.928  -0.369  1.00 97.79           C  
ATOM    736  CE2 PHE A  89     -14.829 -26.362   0.841  1.00 97.79           C  
ATOM    737  CZ  PHE A  89     -15.863 -26.200  -0.067  1.00 97.79           C  
ATOM    738  N   LEU A  90     -13.457 -21.112  -0.812  1.00 97.62           N  
ATOM    739  CA  LEU A  90     -13.647 -20.860  -2.236  1.00 97.62           C  
ATOM    740  C   LEU A  90     -12.310 -20.621  -2.929  1.00 97.62           C  
ATOM    741  CB  LEU A  90     -14.568 -19.656  -2.450  1.00 97.62           C  
ATOM    742  O   LEU A  90     -12.096 -21.083  -4.052  1.00 97.62           O  
ATOM    743  CG  LEU A  90     -16.036 -19.848  -2.065  1.00 97.62           C  
ATOM    744  CD1 LEU A  90     -16.793 -18.530  -2.187  1.00 97.62           C  
ATOM    745  CD2 LEU A  90     -16.680 -20.923  -2.933  1.00 97.62           C  
ATOM    746  N   ARG A  91     -11.488 -19.931  -2.258  1.00 94.89           N  
ATOM    747  CA  ARG A  91     -10.149 -19.704  -2.792  1.00 94.89           C  
ATOM    748  C   ARG A  91      -9.391 -21.018  -2.947  1.00 94.89           C  
ATOM    749  CB  ARG A  91      -9.364 -18.750  -1.889  1.00 94.89           C  
ATOM    750  O   ARG A  91      -8.703 -21.230  -3.948  1.00 94.89           O  
ATOM    751  CG  ARG A  91      -9.735 -17.287  -2.068  1.00 94.89           C  
ATOM    752  CD  ARG A  91      -8.840 -16.373  -1.242  1.00 94.89           C  
ATOM    753  NE  ARG A  91      -9.142 -14.965  -1.480  1.00 94.89           N  
ATOM    754  NH1 ARG A  91      -7.785 -14.174   0.213  1.00 94.89           N  
ATOM    755  NH2 ARG A  91      -8.977 -12.708  -1.085  1.00 94.89           N  
ATOM    756  CZ  ARG A  91      -8.634 -13.952  -0.783  1.00 94.89           C  
ATOM    757  N   CYS A  92      -9.471 -21.842  -1.874  1.00 95.77           N  
ATOM    758  CA  CYS A  92      -8.858 -23.164  -1.933  1.00 95.77           C  
ATOM    759  C   CYS A  92      -9.406 -23.968  -3.105  1.00 95.77           C  
ATOM    760  CB  CYS A  92      -9.094 -23.923  -0.627  1.00 95.77           C  
ATOM    761  O   CYS A  92      -8.648 -24.629  -3.818  1.00 95.77           O  
ATOM    762  SG  CYS A  92      -8.180 -25.478  -0.514  1.00 95.77           S  
ATOM    763  N   GLN A  93     -10.833 -23.903  -3.307  1.00 95.88           N  
ATOM    764  CA  GLN A  93     -11.448 -24.594  -4.436  1.00 95.88           C  
ATOM    765  C   GLN A  93     -10.909 -24.067  -5.763  1.00 95.88           C  
ATOM    766  CB  GLN A  93     -12.969 -24.449  -4.392  1.00 95.88           C  
ATOM    767  O   GLN A  93     -10.620 -24.845  -6.675  1.00 95.88           O  
ATOM    768  CG  GLN A  93     -13.638 -25.305  -3.325  1.00 95.88           C  
ATOM    769  CD  GLN A  93     -15.140 -25.414  -3.516  1.00 95.88           C  
ATOM    770  NE2 GLN A  93     -15.897 -24.743  -2.654  1.00 95.88           N  
ATOM    771  OE1 GLN A  93     -15.615 -26.094  -4.431  1.00 95.88           O  
ATOM    772  N   LEU A  94     -10.780 -22.815  -5.895  1.00 95.53           N  
ATOM    773  CA  LEU A  94     -10.298 -22.192  -7.122  1.00 95.53           C  
ATOM    774  C   LEU A  94      -8.846 -22.573  -7.391  1.00 95.53           C  
ATOM    775  CB  LEU A  94     -10.432 -20.669  -7.039  1.00 95.53           C  
ATOM    776  O   LEU A  94      -8.479 -22.876  -8.529  1.00 95.53           O  
ATOM    777  CG  LEU A  94     -10.138 -19.891  -8.322  1.00 95.53           C  
ATOM    778  CD1 LEU A  94     -11.078 -20.336  -9.438  1.00 95.53           C  
ATOM    779  CD2 LEU A  94     -10.261 -18.391  -8.079  1.00 95.53           C  
ATOM    780  N   ASP A  95      -8.084 -22.582  -6.376  1.00 93.70           N  
ATOM    781  CA  ASP A  95      -6.675 -22.943  -6.503  1.00 93.70           C  
ATOM    782  C   ASP A  95      -6.518 -24.391  -6.963  1.00 93.70           C  
ATOM    783  CB  ASP A  95      -5.945 -22.730  -5.176  1.00 93.70           C  
ATOM    784  O   ASP A  95      -5.650 -24.696  -7.783  1.00 93.70           O  
ATOM    785  CG  ASP A  95      -5.532 -21.286  -4.951  1.00 93.70           C  
ATOM    786  OD1 ASP A  95      -5.574 -20.483  -5.908  1.00 93.70           O  
ATOM    787  OD2 ASP A  95      -5.159 -20.948  -3.807  1.00 93.70           O  
ATOM    788  N   LYS A  96      -7.350 -25.252  -6.390  1.00 94.20           N  
ATOM    789  CA  LYS A  96      -7.368 -26.655  -6.793  1.00 94.20           C  
ATOM    790  C   LYS A  96      -7.753 -26.800  -8.262  1.00 94.20           C  
ATOM    791  CB  LYS A  96      -8.336 -27.452  -5.917  1.00 94.20           C  
ATOM    792  O   LYS A  96      -7.169 -27.610  -8.985  1.00 94.20           O  
ATOM    793  CG  LYS A  96      -7.851 -27.659  -4.489  1.00 94.20           C  
ATOM    794  CD  LYS A  96      -8.858 -28.454  -3.667  1.00 94.20           C  
ATOM    795  CE  LYS A  96      -8.376 -28.658  -2.237  1.00 94.20           C  
ATOM    796  NZ  LYS A  96      -9.366 -29.425  -1.423  1.00 94.20           N  
ATOM    797  N   PHE A  97      -8.763 -25.993  -8.685  1.00 93.08           N  
ATOM    798  CA  PHE A  97      -9.220 -26.018 -10.069  1.00 93.08           C  
ATOM    799  C   PHE A  97      -8.133 -25.509 -11.008  1.00 93.08           C  
ATOM    800  CB  PHE A  97     -10.490 -25.178 -10.233  1.00 93.08           C  
ATOM    801  O   PHE A  97      -7.889 -26.099 -12.063  1.00 93.08           O  
ATOM    802  CG  PHE A  97     -11.065 -25.211 -11.624  1.00 93.08           C  
ATOM    803  CD1 PHE A  97     -10.854 -24.156 -12.503  1.00 93.08           C  
ATOM    804  CD2 PHE A  97     -11.816 -26.297 -12.052  1.00 93.08           C  
ATOM    805  CE1 PHE A  97     -11.384 -24.183 -13.791  1.00 93.08           C  
ATOM    806  CE2 PHE A  97     -12.349 -26.332 -13.337  1.00 93.08           C  
ATOM    807  CZ  PHE A  97     -12.133 -25.274 -14.205  1.00 93.08           C  
ATOM    808  N   ILE A  98      -7.529 -24.425 -10.706  1.00 92.40           N  
ATOM    809  CA  ILE A  98      -6.469 -23.820 -11.506  1.00 92.40           C  
ATOM    810  C   ILE A  98      -5.278 -24.773 -11.589  1.00 92.40           C  
ATOM    811  CB  ILE A  98      -6.027 -22.459 -10.924  1.00 92.40           C  
ATOM    812  O   ILE A  98      -4.694 -24.954 -12.660  1.00 92.40           O  
ATOM    813  CG1 ILE A  98      -7.172 -21.443 -11.014  1.00 92.40           C  
ATOM    814  CG2 ILE A  98      -4.779 -21.943 -11.644  1.00 92.40           C  
ATOM    815  CD1 ILE A  98      -6.893 -20.131 -10.293  1.00 92.40           C  
ATOM    816  N   SER A  99      -4.914 -25.381 -10.385  1.00 91.27           N  
ATOM    817  CA  SER A  99      -3.810 -26.335 -10.356  1.00 91.27           C  
ATOM    818  C   SER A  99      -4.120 -27.564 -11.205  1.00 91.27           C  
ATOM    819  CB  SER A  99      -3.507 -26.761  -8.920  1.00 91.27           C  
ATOM    820  O   SER A  99      -3.233 -28.111 -11.863  1.00 91.27           O  
ATOM    821  OG  SER A  99      -3.071 -25.655  -8.148  1.00 91.27           O  
ATOM    822  N   SER A 100      -5.321 -28.054 -11.154  1.00 88.75           N  
ATOM    823  CA  SER A 100      -5.755 -29.194 -11.956  1.00 88.75           C  
ATOM    824  C   SER A 100      -5.762 -28.853 -13.442  1.00 88.75           C  
ATOM    825  CB  SER A 100      -7.147 -29.655 -11.523  1.00 88.75           C  
ATOM    826  O   SER A 100      -5.424 -29.693 -14.279  1.00 88.75           O  
ATOM    827  OG  SER A 100      -7.605 -30.713 -12.348  1.00 88.75           O  
ATOM    828  N   ALA A 101      -6.189 -27.620 -13.869  1.00 86.22           N  
ATOM    829  CA  ALA A 101      -6.218 -27.164 -15.257  1.00 86.22           C  
ATOM    830  C   ALA A 101      -4.806 -27.021 -15.817  1.00 86.22           C  
ATOM    831  CB  ALA A 101      -6.968 -25.838 -15.365  1.00 86.22           C  
ATOM    832  O   ALA A 101      -4.568 -27.300 -16.995  1.00 86.22           O  
ATOM    833  N   ARG A 102      -3.839 -26.478 -14.984  1.00 82.65           N  
ATOM    834  CA  ARG A 102      -2.448 -26.311 -15.391  1.00 82.65           C  
ATOM    835  C   ARG A 102      -1.761 -27.662 -15.562  1.00 82.65           C  
ATOM    836  CB  ARG A 102      -1.687 -25.462 -14.369  1.00 82.65           C  
ATOM    837  O   ARG A 102      -0.901 -27.821 -16.431  1.00 82.65           O  
ATOM    838  CG  ARG A 102      -2.082 -23.994 -14.373  1.00 82.65           C  
ATOM    839  CD  ARG A 102      -1.123 -23.150 -13.544  1.00 82.65           C  
ATOM    840  NE  ARG A 102      -1.355 -21.722 -13.740  1.00 82.65           N  
ATOM    841  NH1 ARG A 102       0.470 -21.045 -12.495  1.00 82.65           N  
ATOM    842  NH2 ARG A 102      -0.894 -19.487 -13.479  1.00 82.65           N  
ATOM    843  CZ  ARG A 102      -0.592 -20.755 -13.238  1.00 82.65           C  
ATOM    844  N   MET A 103      -2.072 -28.632 -14.697  1.00 75.31           N  
ATOM    845  CA  MET A 103      -1.528 -29.984 -14.788  1.00 75.31           C  
ATOM    846  C   MET A 103      -2.084 -30.713 -16.007  1.00 75.31           C  
ATOM    847  CB  MET A 103      -1.840 -30.776 -13.517  1.00 75.31           C  
ATOM    848  O   MET A 103      -1.379 -31.501 -16.639  1.00 75.31           O  
ATOM    849  CG  MET A 103      -1.018 -30.349 -12.312  1.00 75.31           C  
ATOM    850  SD  MET A 103      -1.273 -31.446 -10.863  1.00 75.31           S  
ATOM    851  CE  MET A 103      -0.420 -32.941 -11.439  1.00 75.31           C  
ATOM    852  N   GLU A 104      -3.379 -30.422 -16.459  1.00 73.57           N  
ATOM    853  CA  GLU A 104      -4.013 -30.985 -17.647  1.00 73.57           C  
ATOM    854  C   GLU A 104      -3.428 -30.383 -18.922  1.00 73.57           C  
ATOM    855  CB  GLU A 104      -5.527 -30.761 -17.607  1.00 73.57           C  
ATOM    856  O   GLU A 104      -3.366 -31.049 -19.957  1.00 73.57           O  
ATOM    857  CG  GLU A 104      -6.245 -31.599 -16.559  1.00 73.57           C  
ATOM    858  CD  GLU A 104      -6.319 -33.074 -16.919  1.00 73.57           C  
ATOM    859  OE1 GLU A 104      -6.233 -33.926 -16.006  1.00 73.57           O  
ATOM    860  OE2 GLU A 104      -6.464 -33.380 -18.123  1.00 73.57           O  
ATOM    861  N   ALA A 105      -3.023 -29.140 -18.904  1.00 67.49           N  
ATOM    862  CA  ALA A 105      -2.428 -28.426 -20.030  1.00 67.49           C  
ATOM    863  C   ALA A 105      -0.965 -28.817 -20.216  1.00 67.49           C  
ATOM    864  CB  ALA A 105      -2.550 -26.917 -19.828  1.00 67.49           C  
ATOM    865  O   ALA A 105      -0.460 -28.841 -21.341  1.00 67.49           O  
ATOM    866  N   GLU A 106      -0.244 -29.118 -19.161  1.00 59.94           N  
ATOM    867  CA  GLU A 106       1.147 -29.559 -19.198  1.00 59.94           C  
ATOM    868  C   GLU A 106       1.247 -31.045 -19.527  1.00 59.94           C  
ATOM    869  CB  GLU A 106       1.838 -29.268 -17.863  1.00 59.94           C  
ATOM    870  O   GLU A 106       2.244 -31.495 -20.095  1.00 59.94           O  
ATOM    871  CG  GLU A 106       1.916 -27.787 -17.521  1.00 59.94           C  
ATOM    872  CD  GLU A 106       3.300 -27.194 -17.734  1.00 59.94           C  
ATOM    873  OE1 GLU A 106       3.399 -26.033 -18.191  1.00 59.94           O  
ATOM    874  OE2 GLU A 106       4.293 -27.897 -17.442  1.00 59.94           O  
ATOM    875  N   ASP A 107       0.187 -31.830 -19.273  1.00 57.62           N  
ATOM    876  CA  ASP A 107       0.064 -33.231 -19.662  1.00 57.62           C  
ATOM    877  C   ASP A 107      -0.328 -33.360 -21.132  1.00 57.62           C  
ATOM    878  CB  ASP A 107      -0.962 -33.945 -18.780  1.00 57.62           C  
ATOM    879  O   ASP A 107       0.029 -34.339 -21.792  1.00 57.62           O  
ATOM    880  CG  ASP A 107      -0.334 -34.652 -17.592  1.00 57.62           C  
ATOM    881  OD1 ASP A 107       0.884 -34.933 -17.624  1.00 57.62           O  
ATOM    882  OD2 ASP A 107      -1.063 -34.934 -16.617  1.00 57.62           O  
ATOM    883  N   HIS A 108      -0.886 -32.233 -21.835  1.00 56.16           N  
ATOM    884  CA  HIS A 108      -1.236 -32.188 -23.250  1.00 56.16           C  
ATOM    885  C   HIS A 108      -0.073 -31.670 -24.089  1.00 56.16           C  
ATOM    886  CB  HIS A 108      -2.472 -31.314 -23.469  1.00 56.16           C  
ATOM    887  O   HIS A 108      -0.078 -31.805 -25.315  1.00 56.16           O  
ATOM    888  CG  HIS A 108      -3.736 -31.919 -22.945  1.00 56.16           C  
ATOM    889  CD2 HIS A 108      -4.745 -32.560 -23.580  1.00 56.16           C  
ATOM    890  ND1 HIS A 108      -4.072 -31.897 -21.609  1.00 56.16           N  
ATOM    891  CE1 HIS A 108      -5.237 -32.501 -21.445  1.00 56.16           C  
ATOM    892  NE2 HIS A 108      -5.667 -32.912 -22.625  1.00 56.16           N  
ATOM    893  N   CYS A 109       0.962 -30.976 -23.407  1.00 53.00           N  
ATOM    894  CA  CYS A 109       2.139 -30.453 -24.092  1.00 53.00           C  
ATOM    895  C   CYS A 109       3.310 -31.422 -23.980  1.00 53.00           C  
ATOM    896  CB  CYS A 109       2.534 -29.093 -23.517  1.00 53.00           C  
ATOM    897  O   CYS A 109       4.237 -31.378 -24.791  1.00 53.00           O  
ATOM    898  SG  CYS A 109       1.470 -27.738 -24.056  1.00 53.00           S  
ATOM    899  N   ARG A 110       3.197 -32.456 -23.248  1.00 54.98           N  
ATOM    900  CA  ARG A 110       4.249 -33.460 -23.133  1.00 54.98           C  
ATOM    901  C   ARG A 110       3.847 -34.757 -23.827  1.00 54.98           C  
ATOM    902  CB  ARG A 110       4.576 -33.732 -21.663  1.00 54.98           C  
ATOM    903  O   ARG A 110       4.703 -35.574 -24.173  1.00 54.98           O  
ATOM    904  CG  ARG A 110       6.064 -33.854 -21.375  1.00 54.98           C  
ATOM    905  CD  ARG A 110       6.325 -34.390 -19.974  1.00 54.98           C  
ATOM    906  NE  ARG A 110       7.744 -34.340 -19.634  1.00 54.98           N  
ATOM    907  NH1 ARG A 110       7.566 -35.739 -17.804  1.00 54.98           N  
ATOM    908  NH2 ARG A 110       9.602 -34.866 -18.392  1.00 54.98           N  
ATOM    909  CZ  ARG A 110       8.301 -34.982 -18.611  1.00 54.98           C  
ATOM    910  N   MET A 111       2.699 -34.703 -24.668  1.00 49.55           N  
ATOM    911  CA  MET A 111       2.292 -35.870 -25.444  1.00 49.55           C  
ATOM    912  C   MET A 111       1.829 -35.462 -26.839  1.00 49.55           C  
ATOM    913  CB  MET A 111       1.177 -36.632 -24.726  1.00 49.55           C  
ATOM    914  O   MET A 111       0.752 -34.885 -26.996  1.00 49.55           O  
ATOM    915  CG  MET A 111       1.589 -37.189 -23.372  1.00 49.55           C  
ATOM    916  SD  MET A 111       2.767 -38.589 -23.517  1.00 49.55           S  
ATOM    917  CE  MET A 111       3.429 -38.625 -21.828  1.00 49.55           C  
ATOM    918  N   LYS A 112       2.487 -34.527 -27.577  1.00 44.93           N  
ATOM    919  CA  LYS A 112       2.294 -34.621 -29.022  1.00 44.93           C  
ATOM    920  C   LYS A 112       3.633 -34.667 -29.753  1.00 44.93           C  
ATOM    921  CB  LYS A 112       1.459 -33.445 -29.530  1.00 44.93           C  
ATOM    922  O   LYS A 112       4.472 -33.781 -29.578  1.00 44.93           O  
ATOM    923  CG  LYS A 112      -0.033 -33.732 -29.606  1.00 44.93           C  
ATOM    924  CD  LYS A 112      -0.496 -33.906 -31.046  1.00 44.93           C  
ATOM    925  CE  LYS A 112      -1.934 -34.403 -31.116  1.00 44.93           C  
ATOM    926  NZ  LYS A 112      -2.410 -34.525 -32.526  1.00 44.93           N  
ATOM    927  N   PRO A 113       4.052 -35.855 -30.407  1.00 41.47           N  
ATOM    928  CA  PRO A 113       4.989 -36.073 -31.512  1.00 41.47           C  
ATOM    929  C   PRO A 113       4.388 -35.728 -32.873  1.00 41.47           C  
ATOM    930  CB  PRO A 113       5.306 -37.567 -31.417  1.00 41.47           C  
ATOM    931  O   PRO A 113       3.206 -35.987 -33.112  1.00 41.47           O  
ATOM    932  CG  PRO A 113       4.151 -38.156 -30.673  1.00 41.47           C  
ATOM    933  CD  PRO A 113       3.162 -37.063 -30.385  1.00 41.47           C  
ATOM    934  N   GLY A 114       4.931 -34.677 -33.657  1.00 35.20           N  
ATOM    935  CA  GLY A 114       5.246 -34.920 -35.056  1.00 35.20           C  
ATOM    936  C   GLY A 114       4.961 -33.725 -35.947  1.00 35.20           C  
ATOM    937  O   GLY A 114       3.990 -32.998 -35.729  1.00 35.20           O  
ATOM    938  N   PRO A 115       5.797 -33.556 -37.240  1.00 42.27           N  
ATOM    939  CA  PRO A 115       6.831 -33.541 -38.276  1.00 42.27           C  
ATOM    940  C   PRO A 115       6.457 -32.667 -39.471  1.00 42.27           C  
ATOM    941  CB  PRO A 115       6.939 -35.012 -38.688  1.00 42.27           C  
ATOM    942  O   PRO A 115       5.272 -32.479 -39.755  1.00 42.27           O  
ATOM    943  CG  PRO A 115       5.542 -35.536 -38.601  1.00 42.27           C  
ATOM    944  CD  PRO A 115       4.657 -34.448 -38.066  1.00 42.27           C  
ATOM    945  N   ARG A 116       7.428 -31.812 -40.075  1.00 40.29           N  
ATOM    946  CA  ARG A 116       8.107 -31.703 -41.362  1.00 40.29           C  
ATOM    947  C   ARG A 116       7.944 -30.306 -41.951  1.00 40.29           C  
ATOM    948  CB  ARG A 116       7.572 -32.750 -42.342  1.00 40.29           C  
ATOM    949  O   ARG A 116       6.831 -29.780 -42.018  1.00 40.29           O  
ATOM    950  CG  ARG A 116       8.022 -34.169 -42.035  1.00 40.29           C  
ATOM    951  CD  ARG A 116       8.228 -34.983 -43.305  1.00 40.29           C  
ATOM    952  NE  ARG A 116       7.049 -35.780 -43.632  1.00 40.29           N  
ATOM    953  NH1 ARG A 116       8.240 -37.578 -44.460  1.00 40.29           N  
ATOM    954  NH2 ARG A 116       5.948 -37.631 -44.429  1.00 40.29           N  
ATOM    955  CZ  ARG A 116       7.082 -36.994 -44.173  1.00 40.29           C  
ATOM    956  N   ARG A 117       9.043 -29.504 -42.229  1.00 39.21           N  
ATOM    957  CA  ARG A 117       9.830 -29.256 -43.432  1.00 39.21           C  
ATOM    958  C   ARG A 117      10.114 -27.768 -43.605  1.00 39.21           C  
ATOM    959  CB  ARG A 117       9.110 -29.799 -44.668  1.00 39.21           C  
ATOM    960  O   ARG A 117       9.204 -26.942 -43.505  1.00 39.21           O  
ATOM    961  CG  ARG A 117       9.303 -31.291 -44.887  1.00 39.21           C  
ATOM    962  CD  ARG A 117      10.085 -31.577 -46.162  1.00 39.21           C  
ATOM    963  NE  ARG A 117      10.113 -33.004 -46.469  1.00 39.21           N  
ATOM    964  NH1 ARG A 117      11.453 -32.787 -48.339  1.00 39.21           N  
ATOM    965  NH2 ARG A 117      10.720 -34.857 -47.682  1.00 39.21           N  
ATOM    966  CZ  ARG A 117      10.762 -33.546 -47.496  1.00 39.21           C  
ATOM    967  N   MET A 118      11.390 -27.244 -43.509  1.00 45.42           N  
ATOM    968  CA  MET A 118      12.172 -26.625 -44.576  1.00 45.42           C  
ATOM    969  C   MET A 118      13.186 -25.639 -44.005  1.00 45.42           C  
ATOM    970  CB  MET A 118      11.256 -25.914 -45.573  1.00 45.42           C  
ATOM    971  O   MET A 118      12.827 -24.753 -43.227  1.00 45.42           O  
ATOM    972  CG  MET A 118      11.959 -25.474 -46.846  1.00 45.42           C  
ATOM    973  SD  MET A 118      11.084 -26.028 -48.361  1.00 45.42           S  
ATOM    974  CE  MET A 118      11.744 -24.842 -49.565  1.00 45.42           C  
ATOM    975  N   GLU A 119      14.533 -25.920 -43.823  1.00 40.58           N  
ATOM    976  CA  GLU A 119      15.804 -25.624 -44.479  1.00 40.58           C  
ATOM    977  C   GLU A 119      16.702 -24.774 -43.584  1.00 40.58           C  
ATOM    978  CB  GLU A 119      15.568 -24.914 -45.814  1.00 40.58           C  
ATOM    979  O   GLU A 119      16.275 -23.735 -43.075  1.00 40.58           O  
ATOM    980  CG  GLU A 119      15.173 -25.850 -46.947  1.00 40.58           C  
ATOM    981  CD  GLU A 119      16.338 -26.224 -47.850  1.00 40.58           C  
ATOM    982  OE1 GLU A 119      16.257 -27.260 -48.549  1.00 40.58           O  
ATOM    983  OE2 GLU A 119      17.342 -25.476 -47.857  1.00 40.58           O  
ATOM    984  N   GLY A 120      17.690 -25.340 -42.852  1.00 43.13           N  
ATOM    985  CA  GLY A 120      19.063 -24.861 -42.809  1.00 43.13           C  
ATOM    986  C   GLY A 120      19.901 -25.548 -41.747  1.00 43.13           C  
ATOM    987  O   GLY A 120      19.489 -25.644 -40.589  1.00 43.13           O  
ATOM    988  N   ASP A 121      20.622 -26.622 -42.065  1.00 38.36           N  
ATOM    989  CA  ASP A 121      22.030 -26.962 -42.248  1.00 38.36           C  
ATOM    990  C   ASP A 121      22.775 -26.949 -40.915  1.00 38.36           C  
ATOM    991  CB  ASP A 121      22.693 -25.994 -43.230  1.00 38.36           C  
ATOM    992  O   ASP A 121      22.759 -25.947 -40.198  1.00 38.36           O  
ATOM    993  CG  ASP A 121      23.968 -26.550 -43.841  1.00 38.36           C  
ATOM    994  OD1 ASP A 121      24.146 -27.787 -43.859  1.00 38.36           O  
ATOM    995  OD2 ASP A 121      24.802 -25.743 -44.307  1.00 38.36           O  
ATOM    996  N   SER A 122      23.009 -28.108 -40.194  1.00 43.08           N  
ATOM    997  CA  SER A 122      24.283 -28.764 -39.919  1.00 43.08           C  
ATOM    998  C   SER A 122      24.284 -29.413 -38.539  1.00 43.08           C  
ATOM    999  CB  SER A 122      25.435 -27.764 -40.022  1.00 43.08           C  
ATOM   1000  O   SER A 122      23.960 -28.765 -37.542  1.00 43.08           O  
ATOM   1001  OG  SER A 122      25.495 -27.198 -41.320  1.00 43.08           O  
ATOM   1002  N   ARG A 123      23.999 -30.766 -38.373  1.00 46.98           N  
ATOM   1003  CA  ARG A 123      24.881 -31.871 -38.009  1.00 46.98           C  
ATOM   1004  C   ARG A 123      24.396 -32.563 -36.740  1.00 46.98           C  
ATOM   1005  CB  ARG A 123      26.315 -31.373 -37.819  1.00 46.98           C  
ATOM   1006  O   ARG A 123      24.249 -31.925 -35.696  1.00 46.98           O  
ATOM   1007  CG  ARG A 123      27.191 -31.533 -39.052  1.00 46.98           C  
ATOM   1008  CD  ARG A 123      28.547 -30.865 -38.871  1.00 46.98           C  
ATOM   1009  NE  ARG A 123      29.317 -30.865 -40.111  1.00 46.98           N  
ATOM   1010  NH1 ARG A 123      30.897 -29.350 -39.372  1.00 46.98           N  
ATOM   1011  NH2 ARG A 123      31.039 -30.221 -41.488  1.00 46.98           N  
ATOM   1012  CZ  ARG A 123      30.416 -30.145 -40.321  1.00 46.98           C  
ATOM   1013  N   GLY A 124      23.597 -33.588 -36.823  1.00 43.23           N  
ATOM   1014  CA  GLY A 124      23.935 -34.935 -36.390  1.00 43.23           C  
ATOM   1015  C   GLY A 124      22.825 -35.603 -35.600  1.00 43.23           C  
ATOM   1016  O   GLY A 124      22.378 -35.076 -34.579  1.00 43.23           O  
ATOM   1017  N   GLY A 125      22.025 -36.476 -36.220  1.00 39.39           N  
ATOM   1018  CA  GLY A 125      22.086 -37.920 -36.379  1.00 39.39           C  
ATOM   1019  C   GLY A 125      21.298 -38.670 -35.321  1.00 39.39           C  
ATOM   1020  O   GLY A 125      21.452 -38.412 -34.126  1.00 39.39           O  
ATOM   1021  N   ALA A 126      20.028 -39.182 -35.642  1.00 45.29           N  
ATOM   1022  CA  ALA A 126      19.764 -40.558 -36.057  1.00 45.29           C  
ATOM   1023  C   ALA A 126      18.755 -41.227 -35.130  1.00 45.29           C  
ATOM   1024  CB  ALA A 126      21.063 -41.360 -36.094  1.00 45.29           C  
ATOM   1025  O   ALA A 126      18.970 -41.303 -33.918  1.00 45.29           O  
ATOM   1026  N   GLY A 127      17.428 -41.325 -35.489  1.00 42.88           N  
ATOM   1027  CA  GLY A 127      16.882 -42.554 -36.043  1.00 42.88           C  
ATOM   1028  C   GLY A 127      15.813 -43.180 -35.166  1.00 42.88           C  
ATOM   1029  O   GLY A 127      16.044 -43.433 -33.982  1.00 42.88           O  
ATOM   1030  N   GLY A 128      14.476 -43.045 -35.489  1.00 43.67           N  
ATOM   1031  CA  GLY A 128      13.683 -44.065 -36.156  1.00 43.67           C  
ATOM   1032  C   GLY A 128      12.591 -44.643 -35.275  1.00 43.67           C  
ATOM   1033  O   GLY A 128      12.851 -45.052 -34.142  1.00 43.67           O  
ATOM   1034  N   GLU A 129      11.285 -44.326 -35.485  1.00 44.45           N  
ATOM   1035  CA  GLU A 129      10.136 -44.892 -36.185  1.00 44.45           C  
ATOM   1036  C   GLU A 129       9.261 -45.711 -35.240  1.00 44.45           C  
ATOM   1037  CB  GLU A 129      10.595 -45.759 -37.360  1.00 44.45           C  
ATOM   1038  O   GLU A 129       9.768 -46.533 -34.473  1.00 44.45           O  
ATOM   1039  CG  GLU A 129      11.185 -44.965 -38.517  1.00 44.45           C  
ATOM   1040  CD  GLU A 129      10.174 -44.656 -39.609  1.00 44.45           C  
ATOM   1041  OE1 GLU A 129       9.780 -43.476 -39.755  1.00 44.45           O  
ATOM   1042  OE2 GLU A 129       9.772 -45.600 -40.324  1.00 44.45           O  
ATOM   1043  N   ALA A 130       8.000 -45.349 -34.907  1.00 43.26           N  
ATOM   1044  CA  ALA A 130       6.666 -45.739 -35.356  1.00 43.26           C  
ATOM   1045  C   ALA A 130       5.954 -46.577 -34.297  1.00 43.26           C  
ATOM   1046  CB  ALA A 130       6.752 -46.510 -36.671  1.00 43.26           C  
ATOM   1047  O   ALA A 130       6.525 -47.533 -33.767  1.00 43.26           O  
ATOM   1048  N   SER A 131       4.838 -46.108 -33.632  1.00 42.75           N  
ATOM   1049  CA  SER A 131       3.438 -46.503 -33.749  1.00 42.75           C  
ATOM   1050  C   SER A 131       2.699 -46.313 -32.429  1.00 42.75           C  
ATOM   1051  CB  SER A 131       3.328 -47.960 -34.200  1.00 42.75           C  
ATOM   1052  O   SER A 131       3.188 -46.719 -31.373  1.00 42.75           O  
ATOM   1053  OG  SER A 131       3.876 -48.128 -35.496  1.00 42.75           O  
ATOM   1054  N   ASP A 132       1.646 -45.475 -32.288  1.00 43.41           N  
ATOM   1055  CA  ASP A 132       0.274 -45.267 -31.833  1.00 43.41           C  
ATOM   1056  C   ASP A 132      -0.342 -46.571 -31.332  1.00 43.41           C  
ATOM   1057  CB  ASP A 132      -0.581 -44.678 -32.957  1.00 43.41           C  
ATOM   1058  O   ASP A 132      -0.064 -47.643 -31.873  1.00 43.41           O  
ATOM   1059  CG  ASP A 132      -1.648 -43.723 -32.452  1.00 43.41           C  
ATOM   1060  OD1 ASP A 132      -1.782 -43.553 -31.221  1.00 43.41           O  
ATOM   1061  OD2 ASP A 132      -2.363 -43.136 -33.293  1.00 43.41           O  
ATOM   1062  N   PRO A 133      -1.621 -46.512 -30.527  1.00 52.67           N  
ATOM   1063  CA  PRO A 133      -2.440 -46.092 -29.387  1.00 52.67           C  
ATOM   1064  C   PRO A 133      -3.284 -47.229 -28.817  1.00 52.67           C  
ATOM   1065  CB  PRO A 133      -3.328 -44.994 -29.978  1.00 52.67           C  
ATOM   1066  O   PRO A 133      -3.451 -48.265 -29.466  1.00 52.67           O  
ATOM   1067  CG  PRO A 133      -3.632 -45.455 -31.367  1.00 52.67           C  
ATOM   1068  CD  PRO A 133      -2.809 -46.677 -31.655  1.00 52.67           C  
ATOM   1069  N   GLU A 134      -3.437 -47.372 -27.344  1.00 42.58           N  
ATOM   1070  CA  GLU A 134      -4.635 -47.756 -26.603  1.00 42.58           C  
ATOM   1071  C   GLU A 134      -4.276 -48.499 -25.319  1.00 42.58           C  
ATOM   1072  CB  GLU A 134      -5.551 -48.621 -27.472  1.00 42.58           C  
ATOM   1073  O   GLU A 134      -3.441 -49.406 -25.334  1.00 42.58           O  
ATOM   1074  CG  GLU A 134      -6.313 -47.837 -28.532  1.00 42.58           C  
ATOM   1075  CD  GLU A 134      -7.567 -47.165 -27.995  1.00 42.58           C  
ATOM   1076  OE1 GLU A 134      -7.561 -45.926 -27.812  1.00 42.58           O  
ATOM   1077  OE2 GLU A 134      -8.563 -47.883 -27.754  1.00 42.58           O  
ATOM   1078  N   SER A 135      -4.490 -47.964 -24.148  1.00 45.42           N  
ATOM   1079  CA  SER A 135      -5.289 -48.684 -23.162  1.00 45.42           C  
ATOM   1080  C   SER A 135      -4.948 -48.242 -21.743  1.00 45.42           C  
ATOM   1081  CB  SER A 135      -5.078 -50.192 -23.300  1.00 45.42           C  
ATOM   1082  O   SER A 135      -3.773 -48.102 -21.397  1.00 45.42           O  
ATOM   1083  OG  SER A 135      -5.959 -50.737 -24.268  1.00 45.42           O  
ATOM   1084  N   ALA A 136      -5.907 -47.557 -21.007  1.00 47.32           N  
ATOM   1085  CA  ALA A 136      -6.838 -47.889 -19.933  1.00 47.32           C  
ATOM   1086  C   ALA A 136      -6.106 -48.064 -18.606  1.00 47.32           C  
ATOM   1087  CB  ALA A 136      -7.618 -49.156 -20.277  1.00 47.32           C  
ATOM   1088  O   ALA A 136      -5.083 -48.751 -18.540  1.00 47.32           O  
ATOM   1089  N   ALA A 137      -6.273 -47.121 -17.671  1.00 44.62           N  
ATOM   1090  CA  ALA A 137      -6.936 -47.341 -16.388  1.00 44.62           C  
ATOM   1091  C   ALA A 137      -5.933 -47.310 -15.239  1.00 44.62           C  
ATOM   1092  CB  ALA A 137      -7.687 -48.671 -16.400  1.00 44.62           C  
ATOM   1093  O   ALA A 137      -4.885 -47.957 -15.304  1.00 44.62           O  
ATOM   1094  N   SER A 138      -6.001 -46.301 -14.350  1.00 41.32           N  
ATOM   1095  CA  SER A 138      -6.605 -46.093 -13.038  1.00 41.32           C  
ATOM   1096  C   SER A 138      -5.598 -46.337 -11.920  1.00 41.32           C  
ATOM   1097  CB  SER A 138      -7.816 -47.009 -12.854  1.00 41.32           C  
ATOM   1098  O   SER A 138      -4.825 -47.296 -11.972  1.00 41.32           O  
ATOM   1099  OG  SER A 138      -9.022 -46.301 -13.083  1.00 41.32           O  
ATOM   1100  N   SER A 139      -5.467 -45.327 -10.920  1.00 39.13           N  
ATOM   1101  CA  SER A 139      -6.065 -44.969  -9.638  1.00 39.13           C  
ATOM   1102  C   SER A 139      -5.183 -45.412  -8.475  1.00 39.13           C  
ATOM   1103  CB  SER A 139      -7.454 -45.593  -9.502  1.00 39.13           C  
ATOM   1104  O   SER A 139      -4.570 -46.480  -8.525  1.00 39.13           O  
ATOM   1105  OG  SER A 139      -8.340 -45.066 -10.474  1.00 39.13           O  
ATOM   1106  N   LEU A 140      -4.888 -44.449  -7.589  1.00 41.89           N  
ATOM   1107  CA  LEU A 140      -5.267 -44.164  -6.209  1.00 41.89           C  
ATOM   1108  C   LEU A 140      -4.974 -45.358  -5.307  1.00 41.89           C  
ATOM   1109  CB  LEU A 140      -6.751 -43.799  -6.126  1.00 41.89           C  
ATOM   1110  O   LEU A 140      -5.318 -46.494  -5.642  1.00 41.89           O  
ATOM   1111  CG  LEU A 140      -7.195 -42.574  -6.927  1.00 41.89           C  
ATOM   1112  CD1 LEU A 140      -8.708 -42.583  -7.115  1.00 41.89           C  
ATOM   1113  CD2 LEU A 140      -6.744 -41.291  -6.237  1.00 41.89           C  
ATOM   1114  N   SER A 141      -4.042 -45.169  -4.343  1.00 37.06           N  
ATOM   1115  CA  SER A 141      -4.473 -45.133  -2.950  1.00 37.06           C  
ATOM   1116  C   SER A 141      -3.671 -46.111  -2.098  1.00 37.06           C  
ATOM   1117  CB  SER A 141      -5.964 -45.454  -2.841  1.00 37.06           C  
ATOM   1118  O   SER A 141      -3.352 -47.215  -2.544  1.00 37.06           O  
ATOM   1119  OG  SER A 141      -6.224 -46.786  -3.251  1.00 37.06           O  
ATOM   1120  N   GLY A 142      -3.087 -45.507  -0.981  1.00 41.62           N  
ATOM   1121  CA  GLY A 142      -3.227 -45.606   0.463  1.00 41.62           C  
ATOM   1122  C   GLY A 142      -3.292 -47.038   0.960  1.00 41.62           C  
ATOM   1123  O   GLY A 142      -3.996 -47.869   0.383  1.00 41.62           O  
ATOM   1124  N   ALA A 143      -2.267 -47.442   1.553  1.00 40.81           N  
ATOM   1125  CA  ALA A 143      -1.639 -48.328   2.531  1.00 40.81           C  
ATOM   1126  C   ALA A 143      -2.672 -48.901   3.496  1.00 40.81           C  
ATOM   1127  CB  ALA A 143      -0.551 -47.583   3.301  1.00 40.81           C  
ATOM   1128  O   ALA A 143      -3.540 -48.176   3.989  1.00 40.81           O  
ATOM   1129  N   SER A 144      -2.735 -50.277   3.533  1.00 39.74           N  
ATOM   1130  CA  SER A 144      -2.555 -51.081   4.738  1.00 39.74           C  
ATOM   1131  C   SER A 144      -2.546 -52.571   4.412  1.00 39.74           C  
ATOM   1132  CB  SER A 144      -3.658 -50.780   5.753  1.00 39.74           C  
ATOM   1133  O   SER A 144      -3.374 -53.046   3.633  1.00 39.74           O  
ATOM   1134  OG  SER A 144      -3.483 -49.491   6.318  1.00 39.74           O  
ATOM   1135  N   GLU A 145      -1.481 -53.279   4.839  1.00 41.94           N  
ATOM   1136  CA  GLU A 145      -0.743 -54.161   5.739  1.00 41.94           C  
ATOM   1137  C   GLU A 145      -0.946 -55.626   5.366  1.00 41.94           C  
ATOM   1138  CB  GLU A 145      -1.166 -53.924   7.191  1.00 41.94           C  
ATOM   1139  O   GLU A 145      -2.071 -56.053   5.095  1.00 41.94           O  
ATOM   1140  CG  GLU A 145      -1.716 -52.529   7.452  1.00 41.94           C  
ATOM   1141  CD  GLU A 145      -0.922 -51.755   8.492  1.00 41.94           C  
ATOM   1142  OE1 GLU A 145      -0.879 -50.506   8.416  1.00 41.94           O  
ATOM   1143  OE2 GLU A 145      -0.338 -52.403   9.388  1.00 41.94           O  
ATOM   1144  N   GLU A 146       0.136 -56.358   5.118  1.00 44.69           N  
ATOM   1145  CA  GLU A 146       0.667 -57.537   5.796  1.00 44.69           C  
ATOM   1146  C   GLU A 146       1.338 -58.486   4.807  1.00 44.69           C  
ATOM   1147  CB  GLU A 146      -0.443 -58.267   6.556  1.00 44.69           C  
ATOM   1148  O   GLU A 146       0.753 -58.835   3.779  1.00 44.69           O  
ATOM   1149  CG  GLU A 146      -0.395 -58.061   8.063  1.00 44.69           C  
ATOM   1150  CD  GLU A 146      -1.702 -58.407   8.758  1.00 44.69           C  
ATOM   1151  OE1 GLU A 146      -1.677 -58.751   9.961  1.00 44.69           O  
ATOM   1152  OE2 GLU A 146      -2.759 -58.336   8.093  1.00 44.69           O  
ATOM   1153  N   GLY A 147       2.662 -58.608   4.827  1.00 42.57           N  
ATOM   1154  CA  GLY A 147       3.385 -59.833   5.133  1.00 42.57           C  
ATOM   1155  C   GLY A 147       4.273 -60.301   3.996  1.00 42.57           C  
ATOM   1156  O   GLY A 147       3.841 -60.348   2.842  1.00 42.57           O  
ATOM   1157  N   SER A 148       5.620 -60.145   4.115  1.00 41.45           N  
ATOM   1158  CA  SER A 148       6.581 -61.227   4.305  1.00 41.45           C  
ATOM   1159  C   SER A 148       7.692 -61.169   3.261  1.00 41.45           C  
ATOM   1160  CB  SER A 148       5.881 -62.584   4.240  1.00 41.45           C  
ATOM   1161  O   SER A 148       7.421 -61.056   2.064  1.00 41.45           O  
ATOM   1162  OG  SER A 148       6.177 -63.246   3.022  1.00 41.45           O  
ATOM   1163  N   ALA A 149       8.960 -60.752   3.652  1.00 44.04           N  
ATOM   1164  CA  ALA A 149      10.202 -61.455   3.963  1.00 44.04           C  
ATOM   1165  C   ALA A 149      11.082 -61.588   2.723  1.00 44.04           C  
ATOM   1166  CB  ALA A 149       9.901 -62.832   4.548  1.00 44.04           C  
ATOM   1167  O   ALA A 149      10.626 -62.058   1.678  1.00 44.04           O  
ATOM   1168  N   SER A 150      12.176 -60.785   2.613  1.00 47.21           N  
ATOM   1169  CA  SER A 150      13.562 -61.239   2.669  1.00 47.21           C  
ATOM   1170  C   SER A 150      14.405 -60.575   1.586  1.00 47.21           C  
ATOM   1171  CB  SER A 150      13.635 -62.759   2.523  1.00 47.21           C  
ATOM   1172  O   SER A 150      14.033 -60.582   0.411  1.00 47.21           O  
ATOM   1173  OG  SER A 150      12.778 -63.207   1.487  1.00 47.21           O  
ATOM   1174  N   GLU A 151      15.335 -59.622   1.900  1.00 51.40           N  
ATOM   1175  CA  GLU A 151      16.769 -59.701   2.162  1.00 51.40           C  
ATOM   1176  C   GLU A 151      17.576 -59.170   0.981  1.00 51.40           C  
ATOM   1177  CB  GLU A 151      17.181 -61.141   2.476  1.00 51.40           C  
ATOM   1178  O   GLU A 151      17.380 -59.604  -0.156  1.00 51.40           O  
ATOM   1179  CG  GLU A 151      17.622 -61.355   3.917  1.00 51.40           C  
ATOM   1180  CD  GLU A 151      18.370 -62.661   4.128  1.00 51.40           C  
ATOM   1181  OE1 GLU A 151      19.224 -62.731   5.041  1.00 51.40           O  
ATOM   1182  OE2 GLU A 151      18.100 -63.623   3.374  1.00 51.40           O  
ATOM   1183  N   ARG A 152      18.257 -57.974   1.041  1.00 50.92           N  
ATOM   1184  CA  ARG A 152      19.673 -57.716   1.283  1.00 50.92           C  
ATOM   1185  C   ARG A 152      20.237 -56.746   0.250  1.00 50.92           C  
ATOM   1186  CB  ARG A 152      20.469 -59.023   1.263  1.00 50.92           C  
ATOM   1187  O   ARG A 152      20.133 -56.983  -0.955  1.00 50.92           O  
ATOM   1188  CG  ARG A 152      20.290 -59.872   2.511  1.00 50.92           C  
ATOM   1189  CD  ARG A 152      21.260 -61.045   2.539  1.00 50.92           C  
ATOM   1190  NE  ARG A 152      21.040 -61.899   3.703  1.00 50.92           N  
ATOM   1191  NH1 ARG A 152      22.991 -63.108   3.443  1.00 50.92           N  
ATOM   1192  NH2 ARG A 152      21.569 -63.577   5.179  1.00 50.92           N  
ATOM   1193  CZ  ARG A 152      21.867 -62.860   4.106  1.00 50.92           C  
ATOM   1194  N   ARG A 153      20.476 -55.479   0.688  1.00 49.03           N  
ATOM   1195  CA  ARG A 153      21.838 -54.966   0.806  1.00 49.03           C  
ATOM   1196  C   ARG A 153      21.836 -53.493   1.199  1.00 49.03           C  
ATOM   1197  CB  ARG A 153      22.600 -55.158  -0.507  1.00 49.03           C  
ATOM   1198  O   ARG A 153      21.268 -52.657   0.492  1.00 49.03           O  
ATOM   1199  CG  ARG A 153      23.139 -56.566  -0.707  1.00 49.03           C  
ATOM   1200  CD  ARG A 153      24.316 -56.588  -1.672  1.00 49.03           C  
ATOM   1201  NE  ARG A 153      24.862 -57.933  -1.825  1.00 49.03           N  
ATOM   1202  NH1 ARG A 153      26.986 -57.229  -2.401  1.00 49.03           N  
ATOM   1203  NH2 ARG A 153      26.509 -59.468  -2.280  1.00 49.03           N  
ATOM   1204  CZ  ARG A 153      26.118 -58.207  -2.168  1.00 49.03           C  
ATOM   1205  N   ARG A 154      22.022 -53.146   2.450  1.00 46.02           N  
ATOM   1206  CA  ARG A 154      22.859 -52.547   3.484  1.00 46.02           C  
ATOM   1207  C   ARG A 154      24.012 -51.761   2.869  1.00 46.02           C  
ATOM   1208  CB  ARG A 154      23.402 -53.623   4.427  1.00 46.02           C  
ATOM   1209  O   ARG A 154      24.771 -52.295   2.058  1.00 46.02           O  
ATOM   1210  CG  ARG A 154      22.442 -54.008   5.541  1.00 46.02           C  
ATOM   1211  CD  ARG A 154      23.107 -54.907   6.573  1.00 46.02           C  
ATOM   1212  NE  ARG A 154      22.278 -55.065   7.765  1.00 46.02           N  
ATOM   1213  NH1 ARG A 154      23.999 -55.808   9.116  1.00 46.02           N  
ATOM   1214  NH2 ARG A 154      21.879 -55.596   9.963  1.00 46.02           N  
ATOM   1215  CZ  ARG A 154      22.721 -55.490   8.945  1.00 46.02           C  
ATOM   1216  N   GLN A 155      23.887 -50.416   2.956  1.00 48.88           N  
ATOM   1217  CA  GLN A 155      24.944 -49.576   3.508  1.00 48.88           C  
ATOM   1218  C   GLN A 155      24.362 -48.378   4.253  1.00 48.88           C  
ATOM   1219  CB  GLN A 155      25.885 -49.099   2.401  1.00 48.88           C  
ATOM   1220  O   GLN A 155      23.637 -47.569   3.668  1.00 48.88           O  
ATOM   1221  CG  GLN A 155      27.351 -49.425   2.657  1.00 48.88           C  
ATOM   1222  CD  GLN A 155      28.243 -49.077   1.480  1.00 48.88           C  
ATOM   1223  NE2 GLN A 155      29.554 -49.158   1.685  1.00 48.88           N  
ATOM   1224  OE1 GLN A 155      27.759 -48.739   0.395  1.00 48.88           O  
ATOM   1225  N   LYS A 156      24.154 -48.466   5.572  1.00 45.36           N  
ATOM   1226  CA  LYS A 156      24.723 -48.042   6.848  1.00 45.36           C  
ATOM   1227  C   LYS A 156      25.165 -46.582   6.796  1.00 45.36           C  
ATOM   1228  CB  LYS A 156      25.905 -48.934   7.232  1.00 45.36           C  
ATOM   1229  O   LYS A 156      25.941 -46.194   5.920  1.00 45.36           O  
ATOM   1230  CG  LYS A 156      26.257 -48.893   8.712  1.00 45.36           C  
ATOM   1231  CD  LYS A 156      27.106 -50.091   9.118  1.00 45.36           C  
ATOM   1232  CE  LYS A 156      27.598 -49.967  10.554  1.00 45.36           C  
ATOM   1233  NZ  LYS A 156      28.439 -51.135  10.953  1.00 45.36           N  
ATOM   1234  N   GLN A 157      24.372 -45.726   7.494  1.00 51.21           N  
ATOM   1235  CA  GLN A 157      24.948 -45.050   8.652  1.00 51.21           C  
ATOM   1236  C   GLN A 157      24.187 -43.768   8.976  1.00 51.21           C  
ATOM   1237  CB  GLN A 157      26.426 -44.735   8.409  1.00 51.21           C  
ATOM   1238  O   GLN A 157      24.036 -42.895   8.118  1.00 51.21           O  
ATOM   1239  CG  GLN A 157      27.376 -45.805   8.931  1.00 51.21           C  
ATOM   1240  CD  GLN A 157      28.833 -45.394   8.833  1.00 51.21           C  
ATOM   1241  NE2 GLN A 157      29.679 -46.012   9.650  1.00 51.21           N  
ATOM   1242  OE1 GLN A 157      29.195 -44.528   8.030  1.00 51.21           O  
ATOM   1243  N   LYS A 158      23.247 -43.756   9.999  1.00 45.89           N  
ATOM   1244  CA  LYS A 158      23.494 -43.195  11.324  1.00 45.89           C  
ATOM   1245  C   LYS A 158      22.702 -41.908  11.532  1.00 45.89           C  
ATOM   1246  CB  LYS A 158      24.987 -42.931  11.525  1.00 45.89           C  
ATOM   1247  O   LYS A 158      22.829 -40.962  10.752  1.00 45.89           O  
ATOM   1248  CG  LYS A 158      25.490 -43.251  12.925  1.00 45.89           C  
ATOM   1249  CD  LYS A 158      27.005 -43.126  13.017  1.00 45.89           C  
ATOM   1250  CE  LYS A 158      27.498 -43.332  14.443  1.00 45.89           C  
ATOM   1251  NZ  LYS A 158      28.987 -43.256  14.531  1.00 45.89           N  
ATOM   1252  N   GLY A 159      21.556 -41.901  12.237  1.00 34.91           N  
ATOM   1253  CA  GLY A 159      21.530 -41.258  13.541  1.00 34.91           C  
ATOM   1254  C   GLY A 159      20.816 -39.919  13.531  1.00 34.91           C  
ATOM   1255  O   GLY A 159      21.091 -39.069  12.681  1.00 34.91           O  
ATOM   1256  N   GLY A 160      19.537 -39.777  13.999  1.00 37.36           N  
ATOM   1257  CA  GLY A 160      19.395 -38.941  15.180  1.00 37.36           C  
ATOM   1258  C   GLY A 160      18.133 -38.100  15.168  1.00 37.36           C  
ATOM   1259  O   GLY A 160      17.808 -37.474  14.157  1.00 37.36           O  
ATOM   1260  N   ALA A 161      17.034 -38.464  15.776  1.00 40.78           N  
ATOM   1261  CA  ALA A 161      16.323 -37.673  16.776  1.00 40.78           C  
ATOM   1262  C   ALA A 161      16.843 -36.239  16.813  1.00 40.78           C  
ATOM   1263  CB  ALA A 161      16.450 -38.318  18.154  1.00 40.78           C  
ATOM   1264  O   ALA A 161      18.011 -36.004  17.135  1.00 40.78           O  
ATOM   1265  N   SER A 162      16.522 -35.290  15.875  1.00 44.64           N  
ATOM   1266  CA  SER A 162      16.870 -33.893  16.114  1.00 44.64           C  
ATOM   1267  C   SER A 162      15.624 -33.041  16.329  1.00 44.64           C  
ATOM   1268  CB  SER A 162      17.682 -33.335  14.944  1.00 44.64           C  
ATOM   1269  O   SER A 162      14.723 -33.026  15.488  1.00 44.64           O  
ATOM   1270  OG  SER A 162      18.286 -32.102  15.293  1.00 44.64           O  
ATOM   1271  N   ARG A 163      14.957 -33.069  17.425  1.00 44.87           N  
ATOM   1272  CA  ARG A 163      14.759 -31.882  18.250  1.00 44.87           C  
ATOM   1273  C   ARG A 163      15.322 -30.640  17.567  1.00 44.87           C  
ATOM   1274  CB  ARG A 163      15.411 -32.066  19.622  1.00 44.87           C  
ATOM   1275  O   ARG A 163      16.534 -30.528  17.372  1.00 44.87           O  
ATOM   1276  CG  ARG A 163      14.844 -31.157  20.701  1.00 44.87           C  
ATOM   1277  CD  ARG A 163      15.426 -31.477  22.071  1.00 44.87           C  
ATOM   1278  NE  ARG A 163      14.511 -32.288  22.869  1.00 44.87           N  
ATOM   1279  NH1 ARG A 163      15.964 -32.551  24.645  1.00 44.87           N  
ATOM   1280  NH2 ARG A 163      13.881 -33.506  24.712  1.00 44.87           N  
ATOM   1281  CZ  ARG A 163      14.788 -32.780  24.073  1.00 44.87           C  
ATOM   1282  N   ARG A 164      14.892 -30.233  16.350  1.00 52.20           N  
ATOM   1283  CA  ARG A 164      15.422 -28.974  15.838  1.00 52.20           C  
ATOM   1284  C   ARG A 164      14.879 -27.789  16.630  1.00 52.20           C  
ATOM   1285  CB  ARG A 164      15.085 -28.812  14.355  1.00 52.20           C  
ATOM   1286  O   ARG A 164      13.664 -27.620  16.749  1.00 52.20           O  
ATOM   1287  CG  ARG A 164      15.897 -29.712  13.437  1.00 52.20           C  
ATOM   1288  CD  ARG A 164      15.860 -29.227  11.994  1.00 52.20           C  
ATOM   1289  NE  ARG A 164      16.140 -30.308  11.054  1.00 52.20           N  
ATOM   1290  NH1 ARG A 164      16.006 -28.982   9.168  1.00 52.20           N  
ATOM   1291  NH2 ARG A 164      16.464 -31.219   8.971  1.00 52.20           N  
ATOM   1292  CZ  ARG A 164      16.203 -30.167   9.733  1.00 52.20           C  
ATOM   1293  N   ARG A 165      15.334 -27.558  17.829  1.00 46.86           N  
ATOM   1294  CA  ARG A 165      15.974 -26.406  18.454  1.00 46.86           C  
ATOM   1295  C   ARG A 165      15.583 -25.112  17.748  1.00 46.86           C  
ATOM   1296  CB  ARG A 165      17.496 -26.567  18.448  1.00 46.86           C  
ATOM   1297  O   ARG A 165      15.718 -24.999  16.527  1.00 46.86           O  
ATOM   1298  CG  ARG A 165      18.027 -27.448  19.567  1.00 46.86           C  
ATOM   1299  CD  ARG A 165      19.538 -27.330  19.711  1.00 46.86           C  
ATOM   1300  NE  ARG A 165      20.084 -28.393  20.549  1.00 46.86           N  
ATOM   1301  NH1 ARG A 165      22.191 -27.460  20.716  1.00 46.86           N  
ATOM   1302  NH2 ARG A 165      21.725 -29.446  21.762  1.00 46.86           N  
ATOM   1303  CZ  ARG A 165      21.332 -28.431  21.007  1.00 46.86           C  
ATOM   1304  N   PHE A 166      14.341 -24.523  18.014  1.00 45.98           N  
ATOM   1305  CA  PHE A 166      14.143 -23.082  18.111  1.00 45.98           C  
ATOM   1306  C   PHE A 166      15.364 -22.331  17.595  1.00 45.98           C  
ATOM   1307  CB  PHE A 166      13.849 -22.675  19.559  1.00 45.98           C  
ATOM   1308  O   PHE A 166      16.400 -22.287  18.263  1.00 45.98           O  
ATOM   1309  CG  PHE A 166      12.465 -23.041  20.023  1.00 45.98           C  
ATOM   1310  CD1 PHE A 166      11.370 -22.262  19.671  1.00 45.98           C  
ATOM   1311  CD2 PHE A 166      12.260 -24.165  20.813  1.00 45.98           C  
ATOM   1312  CE1 PHE A 166      10.088 -22.599  20.100  1.00 45.98           C  
ATOM   1313  CE2 PHE A 166      10.982 -24.508  21.245  1.00 45.98           C  
ATOM   1314  CZ  PHE A 166       9.897 -23.723  20.888  1.00 45.98           C  
ATOM   1315  N   GLY A 167      15.841 -22.542  16.338  1.00 44.69           N  
ATOM   1316  CA  GLY A 167      16.780 -21.761  15.549  1.00 44.69           C  
ATOM   1317  C   GLY A 167      16.557 -20.265  15.665  1.00 44.69           C  
ATOM   1318  O   GLY A 167      15.415 -19.800  15.658  1.00 44.69           O  
ATOM   1319  N   LYS A 168      16.937 -19.584  16.713  1.00 56.75           N  
ATOM   1320  CA  LYS A 168      17.257 -18.160  16.759  1.00 56.75           C  
ATOM   1321  C   LYS A 168      16.679 -17.428  15.552  1.00 56.75           C  
ATOM   1322  CB  LYS A 168      18.771 -17.952  16.823  1.00 56.75           C  
ATOM   1323  O   LYS A 168      16.834 -17.876  14.414  1.00 56.75           O  
ATOM   1324  CG  LYS A 168      19.416 -18.486  18.093  1.00 56.75           C  
ATOM   1325  CD  LYS A 168      20.912 -18.201  18.123  1.00 56.75           C  
ATOM   1326  CE  LYS A 168      21.558 -18.731  19.396  1.00 56.75           C  
ATOM   1327  NZ  LYS A 168      22.995 -18.334  19.495  1.00 56.75           N  
ATOM   1328  N   PRO A 169      15.592 -16.553  15.669  1.00 51.91           N  
ATOM   1329  CA  PRO A 169      15.152 -15.797  14.495  1.00 51.91           C  
ATOM   1330  C   PRO A 169      16.310 -15.137  13.749  1.00 51.91           C  
ATOM   1331  CB  PRO A 169      14.212 -14.743  15.086  1.00 51.91           C  
ATOM   1332  O   PRO A 169      17.200 -14.556  14.375  1.00 51.91           O  
ATOM   1333  CG  PRO A 169      14.581 -14.669  16.532  1.00 51.91           C  
ATOM   1334  CD  PRO A 169      15.555 -15.773  16.832  1.00 51.91           C  
ATOM   1335  N   LYS A 170      17.081 -15.829  12.866  1.00 51.93           N  
ATOM   1336  CA  LYS A 170      17.952 -15.167  11.899  1.00 51.93           C  
ATOM   1337  C   LYS A 170      17.534 -13.714  11.689  1.00 51.93           C  
ATOM   1338  CB  LYS A 170      17.940 -15.914  10.565  1.00 51.93           C  
ATOM   1339  O   LYS A 170      16.356 -13.428  11.464  1.00 51.93           O  
ATOM   1340  CG  LYS A 170      18.818 -17.156  10.543  1.00 51.93           C  
ATOM   1341  CD  LYS A 170      20.173 -16.871   9.909  1.00 51.93           C  
ATOM   1342  CE  LYS A 170      21.117 -18.059  10.047  1.00 51.93           C  
ATOM   1343  NZ  LYS A 170      22.441 -17.791   9.410  1.00 51.93           N  
ATOM   1344  N   ALA A 171      17.685 -12.807  12.531  1.00 46.17           N  
ATOM   1345  CA  ALA A 171      17.795 -11.388  12.203  1.00 46.17           C  
ATOM   1346  C   ALA A 171      17.687 -11.162  10.698  1.00 46.17           C  
ATOM   1347  CB  ALA A 171      19.111 -10.820  12.730  1.00 46.17           C  
ATOM   1348  O   ALA A 171      18.546 -11.609   9.934  1.00 46.17           O  
ATOM   1349  N   ARG A 172      16.686 -11.774  10.010  1.00 50.77           N  
ATOM   1350  CA  ARG A 172      16.321 -11.532   8.618  1.00 50.77           C  
ATOM   1351  C   ARG A 172      16.630 -10.094   8.213  1.00 50.77           C  
ATOM   1352  CB  ARG A 172      14.838 -11.833   8.391  1.00 50.77           C  
ATOM   1353  O   ARG A 172      16.182  -9.150   8.867  1.00 50.77           O  
ATOM   1354  CG  ARG A 172      14.551 -12.571   7.093  1.00 50.77           C  
ATOM   1355  CD  ARG A 172      13.089 -12.982   6.989  1.00 50.77           C  
ATOM   1356  NE  ARG A 172      12.552 -12.733   5.655  1.00 50.77           N  
ATOM   1357  NH1 ARG A 172      10.521 -11.920   6.398  1.00 50.77           N  
ATOM   1358  NH2 ARG A 172      10.957 -12.048   4.151  1.00 50.77           N  
ATOM   1359  CZ  ARG A 172      11.344 -12.234   5.404  1.00 50.77           C  
ATOM   1360  N   GLU A 173      17.857  -9.653   8.257  1.00 44.43           N  
ATOM   1361  CA  GLU A 173      18.379  -8.471   7.577  1.00 44.43           C  
ATOM   1362  C   GLU A 173      17.276  -7.736   6.821  1.00 44.43           C  
ATOM   1363  CB  GLU A 173      19.507  -8.858   6.616  1.00 44.43           C  
ATOM   1364  O   GLU A 173      16.523  -8.348   6.061  1.00 44.43           O  
ATOM   1365  CG  GLU A 173      20.189  -7.668   5.957  1.00 44.43           C  
ATOM   1366  CD  GLU A 173      21.706  -7.723   6.042  1.00 44.43           C  
ATOM   1367  OE1 GLU A 173      22.360  -6.665   5.900  1.00 44.43           O  
ATOM   1368  OE2 GLU A 173      22.244  -8.833   6.251  1.00 44.43           O  
ATOM   1369  N   ARG A 174      16.257  -7.228   7.368  1.00 50.28           N  
ATOM   1370  CA  ARG A 174      15.262  -6.337   6.780  1.00 50.28           C  
ATOM   1371  C   ARG A 174      15.306  -6.396   5.256  1.00 50.28           C  
ATOM   1372  CB  ARG A 174      15.479  -4.899   7.255  1.00 50.28           C  
ATOM   1373  O   ARG A 174      16.367  -6.217   4.654  1.00 50.28           O  
ATOM   1374  CG  ARG A 174      15.226  -4.697   8.741  1.00 50.28           C  
ATOM   1375  CD  ARG A 174      15.484  -3.258   9.166  1.00 50.28           C  
ATOM   1376  NE  ARG A 174      14.739  -2.911  10.373  1.00 50.28           N  
ATOM   1377  NH1 ARG A 174      13.749  -1.029   9.470  1.00 50.28           N  
ATOM   1378  NH2 ARG A 174      13.303  -1.638  11.634  1.00 50.28           N  
ATOM   1379  CZ  ARG A 174      13.932  -1.860  10.489  1.00 50.28           C  
ATOM   1380  N   GLN A 175      14.642  -7.361   4.633  1.00 63.24           N  
ATOM   1381  CA  GLN A 175      14.404  -7.533   3.204  1.00 63.24           C  
ATOM   1382  C   GLN A 175      14.066  -6.202   2.538  1.00 63.24           C  
ATOM   1383  CB  GLN A 175      13.278  -8.540   2.964  1.00 63.24           C  
ATOM   1384  O   GLN A 175      13.015  -5.617   2.806  1.00 63.24           O  
ATOM   1385  CG  GLN A 175      13.087  -8.913   1.500  1.00 63.24           C  
ATOM   1386  CD  GLN A 175      14.229  -9.750   0.954  1.00 63.24           C  
ATOM   1387  NE2 GLN A 175      14.543  -9.562  -0.324  1.00 63.24           N  
ATOM   1388  OE1 GLN A 175      14.824 -10.557   1.674  1.00 63.24           O  
ATOM   1389  N   ARG A 176      15.147  -5.568   2.111  1.00 72.64           N  
ATOM   1390  CA  ARG A 176      14.930  -4.324   1.380  1.00 72.64           C  
ATOM   1391  C   ARG A 176      14.656  -4.597  -0.096  1.00 72.64           C  
ATOM   1392  CB  ARG A 176      16.137  -3.396   1.526  1.00 72.64           C  
ATOM   1393  O   ARG A 176      15.305  -5.449  -0.706  1.00 72.64           O  
ATOM   1394  CG  ARG A 176      16.219  -2.699   2.875  1.00 72.64           C  
ATOM   1395  CD  ARG A 176      17.387  -1.725   2.936  1.00 72.64           C  
ATOM   1396  NE  ARG A 176      17.525  -1.132   4.264  1.00 72.64           N  
ATOM   1397  NH1 ARG A 176      16.350   0.790   3.754  1.00 72.64           N  
ATOM   1398  NH2 ARG A 176      17.213   0.493   5.856  1.00 72.64           N  
ATOM   1399  CZ  ARG A 176      17.029   0.049   4.622  1.00 72.64           C  
ATOM   1400  N   VAL A 177      13.657  -4.054  -0.498  1.00 81.35           N  
ATOM   1401  CA  VAL A 177      13.278  -4.165  -1.903  1.00 81.35           C  
ATOM   1402  C   VAL A 177      14.311  -3.453  -2.774  1.00 81.35           C  
ATOM   1403  CB  VAL A 177      11.871  -3.581  -2.159  1.00 81.35           C  
ATOM   1404  O   VAL A 177      14.717  -2.328  -2.472  1.00 81.35           O  
ATOM   1405  CG1 VAL A 177      11.511  -3.670  -3.642  1.00 81.35           C  
ATOM   1406  CG2 VAL A 177      10.830  -4.307  -1.309  1.00 81.35           C  
ATOM   1407  N   LYS A 178      14.802  -4.139  -3.888  1.00 82.35           N  
ATOM   1408  CA  LYS A 178      15.877  -3.623  -4.730  1.00 82.35           C  
ATOM   1409  C   LYS A 178      15.375  -3.316  -6.138  1.00 82.35           C  
ATOM   1410  CB  LYS A 178      17.036  -4.619  -4.793  1.00 82.35           C  
ATOM   1411  O   LYS A 178      16.050  -2.630  -6.908  1.00 82.35           O  
ATOM   1412  CG  LYS A 178      17.739  -4.835  -3.461  1.00 82.35           C  
ATOM   1413  CD  LYS A 178      18.945  -5.755  -3.608  1.00 82.35           C  
ATOM   1414  CE  LYS A 178      19.716  -5.881  -2.301  1.00 82.35           C  
ATOM   1415  NZ  LYS A 178      20.925  -6.745  -2.452  1.00 82.35           N  
ATOM   1416  N   ASP A 179      14.040  -3.695  -6.345  1.00 89.86           N  
ATOM   1417  CA  ASP A 179      13.501  -3.499  -7.687  1.00 89.86           C  
ATOM   1418  C   ASP A 179      12.057  -3.006  -7.632  1.00 89.86           C  
ATOM   1419  CB  ASP A 179      13.584  -4.796  -8.494  1.00 89.86           C  
ATOM   1420  O   ASP A 179      11.390  -3.136  -6.604  1.00 89.86           O  
ATOM   1421  CG  ASP A 179      15.005  -5.311  -8.645  1.00 89.86           C  
ATOM   1422  OD1 ASP A 179      15.896  -4.533  -9.047  1.00 89.86           O  
ATOM   1423  OD2 ASP A 179      15.234  -6.507  -8.361  1.00 89.86           O  
ATOM   1424  N   ALA A 180      11.640  -2.501  -8.778  1.00 91.30           N  
ATOM   1425  CA  ALA A 180      10.287  -1.975  -8.942  1.00 91.30           C  
ATOM   1426  C   ALA A 180       9.244  -3.066  -8.722  1.00 91.30           C  
ATOM   1427  CB  ALA A 180      10.122  -1.356 -10.328  1.00 91.30           C  
ATOM   1428  O   ALA A 180       8.193  -2.818  -8.125  1.00 91.30           O  
ATOM   1429  N   ASP A 181       9.658  -4.261  -9.071  1.00 92.43           N  
ATOM   1430  CA  ASP A 181       8.762  -5.398  -8.887  1.00 92.43           C  
ATOM   1431  C   ASP A 181       8.598  -5.733  -7.407  1.00 92.43           C  
ATOM   1432  CB  ASP A 181       9.282  -6.619  -9.648  1.00 92.43           C  
ATOM   1433  O   ASP A 181       7.503  -6.085  -6.962  1.00 92.43           O  
ATOM   1434  CG  ASP A 181       9.183  -6.465 -11.156  1.00 92.43           C  
ATOM   1435  OD1 ASP A 181       8.245  -5.796 -11.640  1.00 92.43           O  
ATOM   1436  OD2 ASP A 181      10.049  -7.020 -11.866  1.00 92.43           O  
ATOM   1437  N   GLY A 182       9.662  -5.652  -6.707  1.00 93.19           N  
ATOM   1438  CA  GLY A 182       9.625  -5.873  -5.271  1.00 93.19           C  
ATOM   1439  C   GLY A 182       8.762  -4.866  -4.535  1.00 93.19           C  
ATOM   1440  O   GLY A 182       8.055  -5.220  -3.588  1.00 93.19           O  
ATOM   1441  N   VAL A 183       8.768  -3.675  -4.976  1.00 93.59           N  
ATOM   1442  CA  VAL A 183       7.947  -2.605  -4.419  1.00 93.59           C  
ATOM   1443  C   VAL A 183       6.471  -2.899  -4.677  1.00 93.59           C  
ATOM   1444  CB  VAL A 183       8.327  -1.230  -5.012  1.00 93.59           C  
ATOM   1445  O   VAL A 183       5.637  -2.760  -3.778  1.00 93.59           O  
ATOM   1446  CG1 VAL A 183       7.338  -0.156  -4.564  1.00 93.59           C  
ATOM   1447  CG2 VAL A 183       9.751  -0.851  -4.609  1.00 93.59           C  
ATOM   1448  N   LEU A 184       6.172  -3.320  -5.860  1.00 94.52           N  
ATOM   1449  CA  LEU A 184       4.799  -3.647  -6.229  1.00 94.52           C  
ATOM   1450  C   LEU A 184       4.295  -4.848  -5.436  1.00 94.52           C  
ATOM   1451  CB  LEU A 184       4.701  -3.934  -7.729  1.00 94.52           C  
ATOM   1452  O   LEU A 184       3.161  -4.846  -4.952  1.00 94.52           O  
ATOM   1453  CG  LEU A 184       3.300  -4.218  -8.275  1.00 94.52           C  
ATOM   1454  CD1 LEU A 184       2.379  -3.030  -8.015  1.00 94.52           C  
ATOM   1455  CD2 LEU A 184       3.361  -4.539  -9.764  1.00 94.52           C  
ATOM   1456  N   CYS A 185       5.122  -5.809  -5.338  1.00 95.17           N  
ATOM   1457  CA  CYS A 185       4.772  -7.001  -4.575  1.00 95.17           C  
ATOM   1458  C   CYS A 185       4.479  -6.652  -3.121  1.00 95.17           C  
ATOM   1459  CB  CYS A 185       5.899  -8.032  -4.644  1.00 95.17           C  
ATOM   1460  O   CYS A 185       3.481  -7.106  -2.558  1.00 95.17           O  
ATOM   1461  SG  CYS A 185       5.526  -9.576  -3.785  1.00 95.17           S  
ATOM   1462  N   ARG A 186       5.375  -5.967  -2.567  1.00 94.71           N  
ATOM   1463  CA  ARG A 186       5.187  -5.534  -1.186  1.00 94.71           C  
ATOM   1464  C   ARG A 186       3.915  -4.705  -1.040  1.00 94.71           C  
ATOM   1465  CB  ARG A 186       6.396  -4.728  -0.705  1.00 94.71           C  
ATOM   1466  O   ARG A 186       3.135  -4.913  -0.109  1.00 94.71           O  
ATOM   1467  CG  ARG A 186       6.281  -4.244   0.731  1.00 94.71           C  
ATOM   1468  CD  ARG A 186       7.419  -3.302   1.101  1.00 94.71           C  
ATOM   1469  NE  ARG A 186       8.715  -3.971   1.036  1.00 94.71           N  
ATOM   1470  NH1 ARG A 186       9.952  -2.021   1.004  1.00 94.71           N  
ATOM   1471  NH2 ARG A 186      11.008  -4.054   0.934  1.00 94.71           N  
ATOM   1472  CZ  ARG A 186       9.889  -3.347   0.991  1.00 94.71           C  
ATOM   1473  N   TYR A 187       3.684  -3.785  -1.874  1.00 96.05           N  
ATOM   1474  CA  TYR A 187       2.515  -2.912  -1.876  1.00 96.05           C  
ATOM   1475  C   TYR A 187       1.228  -3.725  -1.942  1.00 96.05           C  
ATOM   1476  CB  TYR A 187       2.576  -1.934  -3.053  1.00 96.05           C  
ATOM   1477  O   TYR A 187       0.296  -3.488  -1.170  1.00 96.05           O  
ATOM   1478  CG  TYR A 187       1.510  -0.866  -3.011  1.00 96.05           C  
ATOM   1479  CD1 TYR A 187       0.275  -1.062  -3.625  1.00 96.05           C  
ATOM   1480  CD2 TYR A 187       1.736   0.341  -2.358  1.00 96.05           C  
ATOM   1481  CE1 TYR A 187      -0.709  -0.080  -3.590  1.00 96.05           C  
ATOM   1482  CE2 TYR A 187       0.759   1.330  -2.317  1.00 96.05           C  
ATOM   1483  OH  TYR A 187      -1.430   2.086  -2.897  1.00 96.05           O  
ATOM   1484  CZ  TYR A 187      -0.459   1.110  -2.934  1.00 96.05           C  
ATOM   1485  N   LYS A 188       1.164  -4.678  -2.821  1.00 96.32           N  
ATOM   1486  CA  LYS A 188      -0.018  -5.519  -2.990  1.00 96.32           C  
ATOM   1487  C   LYS A 188      -0.286  -6.348  -1.737  1.00 96.32           C  
ATOM   1488  CB  LYS A 188       0.146  -6.439  -4.201  1.00 96.32           C  
ATOM   1489  O   LYS A 188      -1.440  -6.537  -1.346  1.00 96.32           O  
ATOM   1490  CG  LYS A 188       0.011  -5.729  -5.540  1.00 96.32           C  
ATOM   1491  CD  LYS A 188       0.110  -6.706  -6.704  1.00 96.32           C  
ATOM   1492  CE  LYS A 188      -0.103  -6.009  -8.041  1.00 96.32           C  
ATOM   1493  NZ  LYS A 188       0.088  -6.944  -9.190  1.00 96.32           N  
ATOM   1494  N   LYS A 189       0.832  -6.853  -1.096  1.00 95.99           N  
ATOM   1495  CA  LYS A 189       0.702  -7.615   0.143  1.00 95.99           C  
ATOM   1496  C   LYS A 189       0.116  -6.754   1.259  1.00 95.99           C  
ATOM   1497  CB  LYS A 189       2.058  -8.177   0.572  1.00 95.99           C  
ATOM   1498  O   LYS A 189      -0.788  -7.189   1.975  1.00 95.99           O  
ATOM   1499  CG  LYS A 189       2.541  -9.344  -0.277  1.00 95.99           C  
ATOM   1500  CD  LYS A 189       3.888  -9.866   0.204  1.00 95.99           C  
ATOM   1501  CE  LYS A 189       4.372 -11.034  -0.644  1.00 95.99           C  
ATOM   1502  NZ  LYS A 189       5.737 -11.486  -0.238  1.00 95.99           N  
ATOM   1503  N   ILE A 190       0.631  -5.565   1.372  1.00 96.31           N  
ATOM   1504  CA  ILE A 190       0.165  -4.639   2.398  1.00 96.31           C  
ATOM   1505  C   ILE A 190      -1.272  -4.219   2.100  1.00 96.31           C  
ATOM   1506  CB  ILE A 190       1.078  -3.395   2.492  1.00 96.31           C  
ATOM   1507  O   ILE A 190      -2.096  -4.112   3.012  1.00 96.31           O  
ATOM   1508  CG1 ILE A 190       2.489  -3.801   2.935  1.00 96.31           C  
ATOM   1509  CG2 ILE A 190       0.481  -2.358   3.448  1.00 96.31           C  
ATOM   1510  CD1 ILE A 190       3.513  -2.678   2.843  1.00 96.31           C  
ATOM   1511  N   LEU A 191      -1.516  -3.959   0.841  1.00 96.85           N  
ATOM   1512  CA  LEU A 191      -2.867  -3.596   0.427  1.00 96.85           C  
ATOM   1513  C   LEU A 191      -3.859  -4.699   0.780  1.00 96.85           C  
ATOM   1514  CB  LEU A 191      -2.911  -3.316  -1.077  1.00 96.85           C  
ATOM   1515  O   LEU A 191      -4.958  -4.420   1.265  1.00 96.85           O  
ATOM   1516  CG  LEU A 191      -4.271  -2.918  -1.654  1.00 96.85           C  
ATOM   1517  CD1 LEU A 191      -4.783  -1.651  -0.977  1.00 96.85           C  
ATOM   1518  CD2 LEU A 191      -4.175  -2.723  -3.163  1.00 96.85           C  
ATOM   1519  N   GLY A 192      -3.500  -5.911   0.538  1.00 96.72           N  
ATOM   1520  CA  GLY A 192      -4.331  -7.048   0.902  1.00 96.72           C  
ATOM   1521  C   GLY A 192      -4.648  -7.105   2.385  1.00 96.72           C  
ATOM   1522  O   GLY A 192      -5.791  -7.357   2.771  1.00 96.72           O  
ATOM   1523  N   THR A 193      -3.662  -6.906   3.228  1.00 96.48           N  
ATOM   1524  CA  THR A 193      -3.830  -6.897   4.677  1.00 96.48           C  
ATOM   1525  C   THR A 193      -4.685  -5.711   5.115  1.00 96.48           C  
ATOM   1526  CB  THR A 193      -2.470  -6.847   5.397  1.00 96.48           C  
ATOM   1527  O   THR A 193      -5.505  -5.834   6.027  1.00 96.48           O  
ATOM   1528  CG2 THR A 193      -2.643  -6.946   6.909  1.00 96.48           C  
ATOM   1529  OG1 THR A 193      -1.657  -7.938   4.947  1.00 96.48           O  
ATOM   1530  N   PHE A 194      -4.409  -4.544   4.518  1.00 96.65           N  
ATOM   1531  CA  PHE A 194      -5.186  -3.345   4.803  1.00 96.65           C  
ATOM   1532  C   PHE A 194      -6.667  -3.583   4.534  1.00 96.65           C  
ATOM   1533  CB  PHE A 194      -4.684  -2.165   3.965  1.00 96.65           C  
ATOM   1534  O   PHE A 194      -7.520  -3.181   5.328  1.00 96.65           O  
ATOM   1535  CG  PHE A 194      -5.585  -0.960   4.011  1.00 96.65           C  
ATOM   1536  CD1 PHE A 194      -6.302  -0.568   2.888  1.00 96.65           C  
ATOM   1537  CD2 PHE A 194      -5.714  -0.220   5.179  1.00 96.65           C  
ATOM   1538  CE1 PHE A 194      -7.137   0.546   2.927  1.00 96.65           C  
ATOM   1539  CE2 PHE A 194      -6.546   0.895   5.226  1.00 96.65           C  
ATOM   1540  CZ  PHE A 194      -7.256   1.277   4.099  1.00 96.65           C  
ATOM   1541  N   GLN A 195      -6.900  -4.234   3.453  1.00 95.54           N  
ATOM   1542  CA  GLN A 195      -8.283  -4.522   3.089  1.00 95.54           C  
ATOM   1543  C   GLN A 195      -8.917  -5.504   4.070  1.00 95.54           C  
ATOM   1544  CB  GLN A 195      -8.359  -5.078   1.666  1.00 95.54           C  
ATOM   1545  O   GLN A 195     -10.103  -5.394   4.388  1.00 95.54           O  
ATOM   1546  CG  GLN A 195      -8.065  -4.046   0.586  1.00 95.54           C  
ATOM   1547  CD  GLN A 195      -7.947  -4.660  -0.796  1.00 95.54           C  
ATOM   1548  NE2 GLN A 195      -7.937  -3.816  -1.822  1.00 95.54           N  
ATOM   1549  OE1 GLN A 195      -7.864  -5.884  -0.941  1.00 95.54           O  
ATOM   1550  N   LYS A 196      -8.067  -6.346   4.663  1.00 95.76           N  
ATOM   1551  CA  LYS A 196      -8.531  -7.336   5.631  1.00 95.76           C  
ATOM   1552  C   LYS A 196      -8.693  -6.717   7.016  1.00 95.76           C  
ATOM   1553  CB  LYS A 196      -7.562  -8.518   5.695  1.00 95.76           C  
ATOM   1554  O   LYS A 196      -9.698  -6.948   7.691  1.00 95.76           O  
ATOM   1555  CG  LYS A 196      -7.577  -9.398   4.453  1.00 95.76           C  
ATOM   1556  CD  LYS A 196      -6.617 -10.573   4.590  1.00 95.76           C  
ATOM   1557  CE  LYS A 196      -6.568 -11.407   3.317  1.00 95.76           C  
ATOM   1558  NZ  LYS A 196      -5.549 -12.495   3.406  1.00 95.76           N  
ATOM   1559  N   LEU A 197      -7.715  -5.928   7.465  1.00 94.06           N  
ATOM   1560  CA  LEU A 197      -7.631  -5.413   8.827  1.00 94.06           C  
ATOM   1561  C   LEU A 197      -8.223  -4.011   8.915  1.00 94.06           C  
ATOM   1562  CB  LEU A 197      -6.176  -5.396   9.305  1.00 94.06           C  
ATOM   1563  O   LEU A 197      -8.550  -3.537  10.006  1.00 94.06           O  
ATOM   1564  CG  LEU A 197      -5.471  -6.751   9.376  1.00 94.06           C  
ATOM   1565  CD1 LEU A 197      -4.019  -6.571   9.808  1.00 94.06           C  
ATOM   1566  CD2 LEU A 197      -6.205  -7.688  10.330  1.00 94.06           C  
ATOM   1567  N   LYS A 198      -8.511  -3.367   7.712  1.00 93.59           N  
ATOM   1568  CA  LYS A 198      -9.032  -2.007   7.608  1.00 93.59           C  
ATOM   1569  C   LYS A 198      -8.209  -1.038   8.453  1.00 93.59           C  
ATOM   1570  CB  LYS A 198     -10.499  -1.960   8.037  1.00 93.59           C  
ATOM   1571  O   LYS A 198      -8.733  -0.038   8.946  1.00 93.59           O  
ATOM   1572  CG  LYS A 198     -11.403  -2.901   7.254  1.00 93.59           C  
ATOM   1573  CD  LYS A 198     -11.478  -2.510   5.784  1.00 93.59           C  
ATOM   1574  CE  LYS A 198     -12.401  -3.436   5.004  1.00 93.59           C  
ATOM   1575  NZ  LYS A 198     -12.310  -3.199   3.532  1.00 93.59           N  
ATOM   1576  N   SER A 199      -7.001  -1.451   8.718  1.00 94.77           N  
ATOM   1577  CA  SER A 199      -6.072  -0.621   9.477  1.00 94.77           C  
ATOM   1578  C   SER A 199      -4.709  -0.554   8.798  1.00 94.77           C  
ATOM   1579  CB  SER A 199      -5.915  -1.156  10.901  1.00 94.77           C  
ATOM   1580  O   SER A 199      -4.037  -1.575   8.639  1.00 94.77           O  
ATOM   1581  OG  SER A 199      -4.917  -0.435  11.602  1.00 94.77           O  
ATOM   1582  N   MET A 200      -4.253   0.727   8.587  1.00 93.52           N  
ATOM   1583  CA  MET A 200      -2.952   0.950   7.962  1.00 93.52           C  
ATOM   1584  C   MET A 200      -1.821   0.546   8.902  1.00 93.52           C  
ATOM   1585  CB  MET A 200      -2.795   2.415   7.553  1.00 93.52           C  
ATOM   1586  O   MET A 200      -0.872  -0.121   8.487  1.00 93.52           O  
ATOM   1587  CG  MET A 200      -3.579   2.792   6.306  1.00 93.52           C  
ATOM   1588  SD  MET A 200      -2.938   1.967   4.798  1.00 93.52           S  
ATOM   1589  CE  MET A 200      -1.430   2.938   4.519  1.00 93.52           C  
ATOM   1590  N   SER A 201      -1.988   0.931  10.152  1.00 94.26           N  
ATOM   1591  CA  SER A 201      -0.977   0.655  11.167  1.00 94.26           C  
ATOM   1592  C   SER A 201      -0.806  -0.845  11.385  1.00 94.26           C  
ATOM   1593  CB  SER A 201      -1.344   1.332  12.488  1.00 94.26           C  
ATOM   1594  O   SER A 201       0.319  -1.343  11.460  1.00 94.26           O  
ATOM   1595  OG  SER A 201      -1.394   2.740  12.335  1.00 94.26           O  
ATOM   1596  N   ARG A 202      -1.878  -1.530  11.461  1.00 95.70           N  
ATOM   1597  CA  ARG A 202      -1.858  -2.975  11.659  1.00 95.70           C  
ATOM   1598  C   ARG A 202      -1.326  -3.690  10.421  1.00 95.70           C  
ATOM   1599  CB  ARG A 202      -3.257  -3.491  12.001  1.00 95.70           C  
ATOM   1600  O   ARG A 202      -0.601  -4.680  10.533  1.00 95.70           O  
ATOM   1601  CG  ARG A 202      -3.734  -3.104  13.392  1.00 95.70           C  
ATOM   1602  CD  ARG A 202      -4.954  -3.910  13.815  1.00 95.70           C  
ATOM   1603  NE  ARG A 202      -4.577  -5.212  14.357  1.00 95.70           N  
ATOM   1604  NH1 ARG A 202      -6.747  -5.930  14.696  1.00 95.70           N  
ATOM   1605  NH2 ARG A 202      -4.986  -7.293  15.240  1.00 95.70           N  
ATOM   1606  CZ  ARG A 202      -5.438  -6.142  14.763  1.00 95.70           C  
ATOM   1607  N   ALA A 203      -1.595  -3.207   9.293  1.00 95.48           N  
ATOM   1608  CA  ALA A 203      -1.105  -3.758   8.032  1.00 95.48           C  
ATOM   1609  C   ALA A 203       0.407  -3.594   7.912  1.00 95.48           C  
ATOM   1610  CB  ALA A 203      -1.805  -3.089   6.852  1.00 95.48           C  
ATOM   1611  O   ALA A 203       1.112  -4.533   7.535  1.00 95.48           O  
ATOM   1612  N   PHE A 204       0.900  -2.429   8.291  1.00 95.39           N  
ATOM   1613  CA  PHE A 204       2.337  -2.184   8.275  1.00 95.39           C  
ATOM   1614  C   PHE A 204       3.045  -3.044   9.315  1.00 95.39           C  
ATOM   1615  CB  PHE A 204       2.633  -0.702   8.528  1.00 95.39           C  
ATOM   1616  O   PHE A 204       4.129  -3.572   9.058  1.00 95.39           O  
ATOM   1617  CG  PHE A 204       2.092   0.216   7.466  1.00 95.39           C  
ATOM   1618  CD1 PHE A 204       2.309  -0.051   6.120  1.00 95.39           C  
ATOM   1619  CD2 PHE A 204       1.364   1.346   7.814  1.00 95.39           C  
ATOM   1620  CE1 PHE A 204       1.809   0.797   5.135  1.00 95.39           C  
ATOM   1621  CE2 PHE A 204       0.861   2.199   6.835  1.00 95.39           C  
ATOM   1622  CZ  PHE A 204       1.086   1.922   5.496  1.00 95.39           C  
ATOM   1623  N   GLU A 205       2.477  -3.162  10.447  1.00 94.60           N  
ATOM   1624  CA  GLU A 205       3.030  -3.983  11.521  1.00 94.60           C  
ATOM   1625  C   GLU A 205       3.098  -5.452  11.114  1.00 94.60           C  
ATOM   1626  CB  GLU A 205       2.199  -3.828  12.798  1.00 94.60           C  
ATOM   1627  O   GLU A 205       4.080  -6.137  11.406  1.00 94.60           O  
ATOM   1628  CG  GLU A 205       2.806  -4.514  14.013  1.00 94.60           C  
ATOM   1629  CD  GLU A 205       2.093  -4.174  15.312  1.00 94.60           C  
ATOM   1630  OE1 GLU A 205       2.716  -4.284  16.393  1.00 94.60           O  
ATOM   1631  OE2 GLU A 205       0.903  -3.795  15.249  1.00 94.60           O  
ATOM   1632  N   HIS A 206       2.084  -5.872  10.435  1.00 94.49           N  
ATOM   1633  CA  HIS A 206       1.976  -7.258   9.993  1.00 94.49           C  
ATOM   1634  C   HIS A 206       3.097  -7.615   9.022  1.00 94.49           C  
ATOM   1635  CB  HIS A 206       0.616  -7.507   9.339  1.00 94.49           C  
ATOM   1636  O   HIS A 206       3.651  -8.715   9.085  1.00 94.49           O  
ATOM   1637  CG  HIS A 206       0.417  -8.919   8.887  1.00 94.49           C  
ATOM   1638  CD2 HIS A 206       0.427  -9.466   7.648  1.00 94.49           C  
ATOM   1639  ND1 HIS A 206       0.170  -9.953   9.763  1.00 94.49           N  
ATOM   1640  CE1 HIS A 206       0.037 -11.078   9.081  1.00 94.49           C  
ATOM   1641  NE2 HIS A 206       0.188 -10.810   7.795  1.00 94.49           N  
ATOM   1642  N   HIS A 207       3.474  -6.706   8.176  1.00 93.55           N  
ATOM   1643  CA  HIS A 207       4.459  -6.953   7.128  1.00 93.55           C  
ATOM   1644  C   HIS A 207       5.829  -6.410   7.519  1.00 93.55           C  
ATOM   1645  CB  HIS A 207       4.004  -6.329   5.808  1.00 93.55           C  
ATOM   1646  O   HIS A 207       6.780  -6.492   6.739  1.00 93.55           O  
ATOM   1647  CG  HIS A 207       2.767  -6.952   5.244  1.00 93.55           C  
ATOM   1648  CD2 HIS A 207       1.488  -6.508   5.199  1.00 93.55           C  
ATOM   1649  ND1 HIS A 207       2.767  -8.189   4.636  1.00 93.55           N  
ATOM   1650  CE1 HIS A 207       1.539  -8.479   4.241  1.00 93.55           C  
ATOM   1651  NE2 HIS A 207       0.744  -7.476   4.570  1.00 93.55           N  
ATOM   1652  N   ARG A 208       5.847  -5.831   8.774  1.00 93.24           N  
ATOM   1653  CA  ARG A 208       7.079  -5.310   9.358  1.00 93.24           C  
ATOM   1654  C   ARG A 208       7.752  -4.315   8.419  1.00 93.24           C  
ATOM   1655  CB  ARG A 208       8.042  -6.452   9.689  1.00 93.24           C  
ATOM   1656  O   ARG A 208       8.956  -4.405   8.170  1.00 93.24           O  
ATOM   1657  CG  ARG A 208       7.467  -7.485  10.646  1.00 93.24           C  
ATOM   1658  CD  ARG A 208       8.553  -8.375  11.234  1.00 93.24           C  
ATOM   1659  NE  ARG A 208       7.999  -9.371  12.145  1.00 93.24           N  
ATOM   1660  NH1 ARG A 208       9.577  -9.039  13.800  1.00 93.24           N  
ATOM   1661  NH2 ARG A 208       7.913 -10.589  14.091  1.00 93.24           N  
ATOM   1662  CZ  ARG A 208       8.497  -9.664  13.343  1.00 93.24           C  
ATOM   1663  N   VAL A 209       6.937  -3.381   7.863  1.00 91.77           N  
ATOM   1664  CA  VAL A 209       7.427  -2.325   6.983  1.00 91.77           C  
ATOM   1665  C   VAL A 209       7.107  -0.960   7.587  1.00 91.77           C  
ATOM   1666  CB  VAL A 209       6.818  -2.438   5.568  1.00 91.77           C  
ATOM   1667  O   VAL A 209       6.047  -0.773   8.189  1.00 91.77           O  
ATOM   1668  CG1 VAL A 209       7.319  -1.307   4.672  1.00 91.77           C  
ATOM   1669  CG2 VAL A 209       7.147  -3.797   4.952  1.00 91.77           C  
ATOM   1670  N   ASP A 210       8.016  -0.052   7.525  1.00 92.61           N  
ATOM   1671  CA  ASP A 210       7.833   1.316   7.999  1.00 92.61           C  
ATOM   1672  C   ASP A 210       6.881   2.089   7.091  1.00 92.61           C  
ATOM   1673  CB  ASP A 210       9.179   2.038   8.087  1.00 92.61           C  
ATOM   1674  O   ASP A 210       6.920   1.937   5.868  1.00 92.61           O  
ATOM   1675  CG  ASP A 210       9.079   3.400   8.752  1.00 92.61           C  
ATOM   1676  OD1 ASP A 210       9.104   4.429   8.043  1.00 92.61           O  
ATOM   1677  OD2 ASP A 210       8.978   3.444   9.998  1.00 92.61           O  
ATOM   1678  N   ARG A 211       6.152   2.923   7.711  1.00 93.63           N  
ATOM   1679  CA  ARG A 211       5.198   3.737   6.963  1.00 93.63           C  
ATOM   1680  C   ARG A 211       5.912   4.619   5.945  1.00 93.63           C  
ATOM   1681  CB  ARG A 211       4.367   4.601   7.914  1.00 93.63           C  
ATOM   1682  O   ARG A 211       5.456   4.757   4.807  1.00 93.63           O  
ATOM   1683  CG  ARG A 211       3.322   5.456   7.215  1.00 93.63           C  
ATOM   1684  CD  ARG A 211       2.535   6.306   8.203  1.00 93.63           C  
ATOM   1685  NE  ARG A 211       1.597   7.194   7.522  1.00 93.63           N  
ATOM   1686  NH1 ARG A 211       0.585   7.946   9.458  1.00 93.63           N  
ATOM   1687  NH2 ARG A 211      -0.112   8.724   7.418  1.00 93.63           N  
ATOM   1688  CZ  ARG A 211       0.692   7.953   8.134  1.00 93.63           C  
ATOM   1689  N   ASN A 212       6.950   5.184   6.225  1.00 92.08           N  
ATOM   1690  CA  ASN A 212       7.722   6.094   5.384  1.00 92.08           C  
ATOM   1691  C   ASN A 212       8.276   5.384   4.152  1.00 92.08           C  
ATOM   1692  CB  ASN A 212       8.858   6.732   6.186  1.00 92.08           C  
ATOM   1693  O   ASN A 212       8.269   5.942   3.053  1.00 92.08           O  
ATOM   1694  CG  ASN A 212       9.483   7.915   5.473  1.00 92.08           C  
ATOM   1695  ND2 ASN A 212      10.743   8.196   5.782  1.00 92.08           N  
ATOM   1696  OD1 ASN A 212       8.837   8.573   4.653  1.00 92.08           O  
ATOM   1697  N   THR A 213       8.593   4.149   4.381  1.00 91.30           N  
ATOM   1698  CA  THR A 213       9.131   3.350   3.286  1.00 91.30           C  
ATOM   1699  C   THR A 213       8.069   3.117   2.214  1.00 91.30           C  
ATOM   1700  CB  THR A 213       9.659   1.995   3.791  1.00 91.30           C  
ATOM   1701  O   THR A 213       8.340   3.271   1.021  1.00 91.30           O  
ATOM   1702  CG2 THR A 213      10.175   1.140   2.637  1.00 91.30           C  
ATOM   1703  OG1 THR A 213      10.729   2.221   4.718  1.00 91.30           O  
ATOM   1704  N   VAL A 214       6.970   2.790   2.646  1.00 93.41           N  
ATOM   1705  CA  VAL A 214       5.849   2.518   1.752  1.00 93.41           C  
ATOM   1706  C   VAL A 214       5.409   3.810   1.067  1.00 93.41           C  
ATOM   1707  CB  VAL A 214       4.660   1.885   2.508  1.00 93.41           C  
ATOM   1708  O   VAL A 214       5.130   3.819  -0.134  1.00 93.41           O  
ATOM   1709  CG1 VAL A 214       3.473   1.676   1.570  1.00 93.41           C  
ATOM   1710  CG2 VAL A 214       5.079   0.562   3.148  1.00 93.41           C  
ATOM   1711  N   ALA A 215       5.476   4.886   1.861  1.00 94.38           N  
ATOM   1712  CA  ALA A 215       5.077   6.180   1.313  1.00 94.38           C  
ATOM   1713  C   ALA A 215       6.036   6.628   0.213  1.00 94.38           C  
ATOM   1714  CB  ALA A 215       5.014   7.230   2.419  1.00 94.38           C  
ATOM   1715  O   ALA A 215       5.605   7.133  -0.827  1.00 94.38           O  
ATOM   1716  N   LEU A 216       7.289   6.365   0.298  1.00 92.94           N  
ATOM   1717  CA  LEU A 216       8.323   6.806  -0.632  1.00 92.94           C  
ATOM   1718  C   LEU A 216       8.263   6.007  -1.929  1.00 92.94           C  
ATOM   1719  CB  LEU A 216       9.709   6.667   0.002  1.00 92.94           C  
ATOM   1720  O   LEU A 216       8.586   6.527  -3.000  1.00 92.94           O  
ATOM   1721  CG  LEU A 216      10.054   7.670   1.105  1.00 92.94           C  
ATOM   1722  CD1 LEU A 216      11.342   7.260   1.811  1.00 92.94           C  
ATOM   1723  CD2 LEU A 216      10.178   9.077   0.529  1.00 92.94           C  
ATOM   1724  N   THR A 217       7.759   4.769  -1.816  1.00 93.83           N  
ATOM   1725  CA  THR A 217       7.768   3.904  -2.991  1.00 93.83           C  
ATOM   1726  C   THR A 217       6.363   3.768  -3.572  1.00 93.83           C  
ATOM   1727  CB  THR A 217       8.324   2.509  -2.653  1.00 93.83           C  
ATOM   1728  O   THR A 217       6.165   3.077  -4.573  1.00 93.83           O  
ATOM   1729  CG2 THR A 217       9.796   2.584  -2.261  1.00 93.83           C  
ATOM   1730  OG1 THR A 217       7.578   1.955  -1.562  1.00 93.83           O  
ATOM   1731  N   THR A 218       5.389   4.529  -3.018  1.00 94.54           N  
ATOM   1732  CA  THR A 218       3.986   4.455  -3.411  1.00 94.54           C  
ATOM   1733  C   THR A 218       3.797   4.963  -4.838  1.00 94.54           C  
ATOM   1734  CB  THR A 218       3.094   5.264  -2.452  1.00 94.54           C  
ATOM   1735  O   THR A 218       3.029   4.386  -5.611  1.00 94.54           O  
ATOM   1736  CG2 THR A 218       1.647   5.287  -2.935  1.00 94.54           C  
ATOM   1737  OG1 THR A 218       3.142   4.670  -1.149  1.00 94.54           O  
ATOM   1738  N   PRO A 219       4.488   5.978  -5.195  1.00 93.86           N  
ATOM   1739  CA  PRO A 219       4.332   6.485  -6.560  1.00 93.86           C  
ATOM   1740  C   PRO A 219       4.696   5.448  -7.621  1.00 93.86           C  
ATOM   1741  CB  PRO A 219       5.296   7.674  -6.606  1.00 93.86           C  
ATOM   1742  O   PRO A 219       4.083   5.413  -8.691  1.00 93.86           O  
ATOM   1743  CG  PRO A 219       5.363   8.166  -5.196  1.00 93.86           C  
ATOM   1744  CD  PRO A 219       5.283   6.983  -4.274  1.00 93.86           C  
ATOM   1745  N   ILE A 220       5.648   4.620  -7.351  1.00 94.08           N  
ATOM   1746  CA  ILE A 220       6.029   3.531  -8.244  1.00 94.08           C  
ATOM   1747  C   ILE A 220       4.870   2.548  -8.383  1.00 94.08           C  
ATOM   1748  CB  ILE A 220       7.293   2.801  -7.737  1.00 94.08           C  
ATOM   1749  O   ILE A 220       4.507   2.160  -9.496  1.00 94.08           O  
ATOM   1750  CG1 ILE A 220       8.483   3.766  -7.685  1.00 94.08           C  
ATOM   1751  CG2 ILE A 220       7.608   1.591  -8.621  1.00 94.08           C  
ATOM   1752  CD1 ILE A 220       9.722   3.186  -7.016  1.00 94.08           C  
ATOM   1753  N   ALA A 221       4.290   2.120  -7.338  1.00 95.19           N  
ATOM   1754  CA  ALA A 221       3.180   1.172  -7.305  1.00 95.19           C  
ATOM   1755  C   ALA A 221       1.936   1.760  -7.966  1.00 95.19           C  
ATOM   1756  CB  ALA A 221       2.871   0.764  -5.867  1.00 95.19           C  
ATOM   1757  O   ALA A 221       1.265   1.087  -8.751  1.00 95.19           O  
ATOM   1758  N   GLU A 222       1.593   2.961  -7.671  1.00 94.18           N  
ATOM   1759  CA  GLU A 222       0.408   3.611  -8.222  1.00 94.18           C  
ATOM   1760  C   GLU A 222       0.487   3.705  -9.743  1.00 94.18           C  
ATOM   1761  CB  GLU A 222       0.228   5.006  -7.618  1.00 94.18           C  
ATOM   1762  O   GLU A 222      -0.501   3.460 -10.438  1.00 94.18           O  
ATOM   1763  CG  GLU A 222      -0.217   4.993  -6.163  1.00 94.18           C  
ATOM   1764  CD  GLU A 222      -0.321   6.382  -5.554  1.00 94.18           C  
ATOM   1765  OE1 GLU A 222      -0.785   6.505  -4.398  1.00 94.18           O  
ATOM   1766  OE2 GLU A 222       0.063   7.356  -6.240  1.00 94.18           O  
ATOM   1767  N   LEU A 223       1.656   4.057 -10.177  1.00 93.52           N  
ATOM   1768  CA  LEU A 223       1.861   4.156 -11.618  1.00 93.52           C  
ATOM   1769  C   LEU A 223       1.717   2.792 -12.283  1.00 93.52           C  
ATOM   1770  CB  LEU A 223       3.242   4.743 -11.923  1.00 93.52           C  
ATOM   1771  O   LEU A 223       1.085   2.673 -13.334  1.00 93.52           O  
ATOM   1772  CG  LEU A 223       3.511   5.123 -13.380  1.00 93.52           C  
ATOM   1773  CD1 LEU A 223       2.546   6.216 -13.828  1.00 93.52           C  
ATOM   1774  CD2 LEU A 223       4.957   5.572 -13.558  1.00 93.52           C  
ATOM   1775  N   LEU A 224       2.268   1.728 -11.670  1.00 92.75           N  
ATOM   1776  CA  LEU A 224       2.236   0.373 -12.211  1.00 92.75           C  
ATOM   1777  C   LEU A 224       0.811  -0.171 -12.230  1.00 92.75           C  
ATOM   1778  CB  LEU A 224       3.138  -0.553 -11.392  1.00 92.75           C  
ATOM   1779  O   LEU A 224       0.430  -0.894 -13.153  1.00 92.75           O  
ATOM   1780  CG  LEU A 224       4.644  -0.409 -11.620  1.00 92.75           C  
ATOM   1781  CD1 LEU A 224       5.417  -1.196 -10.568  1.00 92.75           C  
ATOM   1782  CD2 LEU A 224       5.019  -0.872 -13.024  1.00 92.75           C  
ATOM   1783  N   ILE A 225      -0.027   0.259 -11.338  1.00 93.22           N  
ATOM   1784  CA  ILE A 225      -1.387  -0.244 -11.180  1.00 93.22           C  
ATOM   1785  C   ILE A 225      -2.345   0.580 -12.036  1.00 93.22           C  
ATOM   1786  CB  ILE A 225      -1.831  -0.217  -9.700  1.00 93.22           C  
ATOM   1787  O   ILE A 225      -3.204   0.027 -12.726  1.00 93.22           O  
ATOM   1788  CG1 ILE A 225      -1.005  -1.210  -8.875  1.00 93.22           C  
ATOM   1789  CG2 ILE A 225      -3.328  -0.517  -9.581  1.00 93.22           C  
ATOM   1790  CD1 ILE A 225      -1.217  -1.094  -7.372  1.00 93.22           C  
ATOM   1791  N   VAL A 226      -2.210   1.882 -12.073  1.00 93.10           N  
ATOM   1792  CA  VAL A 226      -3.190   2.801 -12.642  1.00 93.10           C  
ATOM   1793  C   VAL A 226      -2.840   3.092 -14.100  1.00 93.10           C  
ATOM   1794  CB  VAL A 226      -3.265   4.119 -11.839  1.00 93.10           C  
ATOM   1795  O   VAL A 226      -3.728   3.190 -14.950  1.00 93.10           O  
ATOM   1796  CG1 VAL A 226      -4.230   5.101 -12.502  1.00 93.10           C  
ATOM   1797  CG2 VAL A 226      -3.688   3.842 -10.398  1.00 93.10           C  
ATOM   1798  N   ALA A 227      -1.538   3.137 -14.345  1.00 90.03           N  
ATOM   1799  CA  ALA A 227      -1.173   3.486 -15.715  1.00 90.03           C  
ATOM   1800  C   ALA A 227       0.164   2.861 -16.102  1.00 90.03           C  
ATOM   1801  CB  ALA A 227      -1.116   5.003 -15.881  1.00 90.03           C  
ATOM   1802  O   ALA A 227       1.197   3.535 -16.094  1.00 90.03           O  
ATOM   1803  N   PRO A 228       0.119   1.610 -16.424  1.00 89.01           N  
ATOM   1804  CA  PRO A 228       1.332   0.896 -16.827  1.00 89.01           C  
ATOM   1805  C   PRO A 228       1.880   1.374 -18.170  1.00 89.01           C  
ATOM   1806  CB  PRO A 228       0.871  -0.561 -16.914  1.00 89.01           C  
ATOM   1807  O   PRO A 228       3.074   1.224 -18.443  1.00 89.01           O  
ATOM   1808  CG  PRO A 228      -0.612  -0.483 -17.077  1.00 89.01           C  
ATOM   1809  CD  PRO A 228      -1.101   0.767 -16.404  1.00 89.01           C  
ATOM   1810  N   GLU A 229       1.094   2.022 -18.963  1.00 87.72           N  
ATOM   1811  CA  GLU A 229       1.483   2.537 -20.273  1.00 87.72           C  
ATOM   1812  C   GLU A 229       2.413   3.739 -20.139  1.00 87.72           C  
ATOM   1813  CB  GLU A 229       0.246   2.917 -21.090  1.00 87.72           C  
ATOM   1814  O   GLU A 229       3.188   4.035 -21.051  1.00 87.72           O  
ATOM   1815  CG  GLU A 229      -0.574   4.044 -20.478  1.00 87.72           C  
ATOM   1816  CD  GLU A 229      -1.583   3.561 -19.448  1.00 87.72           C  
ATOM   1817  OE1 GLU A 229      -2.475   4.347 -19.057  1.00 87.72           O  
ATOM   1818  OE2 GLU A 229      -1.480   2.386 -19.029  1.00 87.72           O  
ATOM   1819  N   LYS A 230       2.282   4.468 -19.075  1.00 84.00           N  
ATOM   1820  CA  LYS A 230       3.091   5.653 -18.806  1.00 84.00           C  
ATOM   1821  C   LYS A 230       4.478   5.267 -18.298  1.00 84.00           C  
ATOM   1822  CB  LYS A 230       2.395   6.560 -17.791  1.00 84.00           C  
ATOM   1823  O   LYS A 230       5.375   6.110 -18.226  1.00 84.00           O  
ATOM   1824  CG  LYS A 230       1.104   7.184 -18.303  1.00 84.00           C  
ATOM   1825  CD  LYS A 230       1.381   8.332 -19.264  1.00 84.00           C  
ATOM   1826  CE  LYS A 230       0.095   9.025 -19.693  1.00 84.00           C  
ATOM   1827  NZ  LYS A 230       0.369  10.265 -20.481  1.00 84.00           N  
ATOM   1828  N   LEU A 231       4.651   3.984 -18.108  1.00 84.62           N  
ATOM   1829  CA  LEU A 231       5.941   3.462 -17.671  1.00 84.62           C  
ATOM   1830  C   LEU A 231       6.986   3.604 -18.772  1.00 84.62           C  
ATOM   1831  CB  LEU A 231       5.813   1.993 -17.259  1.00 84.62           C  
ATOM   1832  O   LEU A 231       8.171   3.796 -18.488  1.00 84.62           O  
ATOM   1833  CG  LEU A 231       5.243   1.727 -15.865  1.00 84.62           C  
ATOM   1834  CD1 LEU A 231       4.886   0.253 -15.711  1.00 84.62           C  
ATOM   1835  CD2 LEU A 231       6.235   2.158 -14.790  1.00 84.62           C  
ATOM   1836  N   ALA A 232       6.514   3.630 -19.957  1.00 82.00           N  
ATOM   1837  CA  ALA A 232       7.377   3.814 -21.121  1.00 82.00           C  
ATOM   1838  C   ALA A 232       7.919   5.240 -21.182  1.00 82.00           C  
ATOM   1839  CB  ALA A 232       6.618   3.481 -22.404  1.00 82.00           C  
ATOM   1840  O   ALA A 232       9.059   5.460 -21.598  1.00 82.00           O  
ATOM   1841  N   GLU A 233       7.159   6.200 -20.676  1.00 83.06           N  
ATOM   1842  CA  GLU A 233       7.550   7.606 -20.638  1.00 83.06           C  
ATOM   1843  C   GLU A 233       8.554   7.869 -19.519  1.00 83.06           C  
ATOM   1844  CB  GLU A 233       6.321   8.502 -20.464  1.00 83.06           C  
ATOM   1845  O   GLU A 233       9.499   8.640 -19.694  1.00 83.06           O  
ATOM   1846  CG  GLU A 233       5.401   8.526 -21.676  1.00 83.06           C  
ATOM   1847  CD  GLU A 233       4.152   9.367 -21.464  1.00 83.06           C  
ATOM   1848  OE1 GLU A 233       3.217   9.283 -22.292  1.00 83.06           O  
ATOM   1849  OE2 GLU A 233       4.110  10.117 -20.464  1.00 83.06           O  
ATOM   1850  N   VAL A 234       8.386   7.200 -18.426  1.00 86.40           N  
ATOM   1851  CA  VAL A 234       9.233   7.355 -17.249  1.00 86.40           C  
ATOM   1852  C   VAL A 234      10.526   6.565 -17.434  1.00 86.40           C  
ATOM   1853  CB  VAL A 234       8.508   6.896 -15.964  1.00 86.40           C  
ATOM   1854  O   VAL A 234      11.595   7.000 -16.998  1.00 86.40           O  
ATOM   1855  CG1 VAL A 234       9.428   7.020 -14.751  1.00 86.40           C  
ATOM   1856  CG2 VAL A 234       7.230   7.707 -15.754  1.00 86.40           C  
ATOM   1857  N   GLY A 235      10.550   5.561 -18.307  1.00 85.69           N  
ATOM   1858  CA  GLY A 235      11.729   4.743 -18.543  1.00 85.69           C  
ATOM   1859  C   GLY A 235      11.875   3.605 -17.550  1.00 85.69           C  
ATOM   1860  O   GLY A 235      11.233   3.607 -16.498  1.00 85.69           O  
ATOM   1861  N   GLU A 236      12.564   2.454 -17.885  1.00 87.98           N  
ATOM   1862  CA  GLU A 236      12.765   1.274 -17.050  1.00 87.98           C  
ATOM   1863  C   GLU A 236      13.747   1.561 -15.917  1.00 87.98           C  
ATOM   1864  CB  GLU A 236      13.264   0.097 -17.892  1.00 87.98           C  
ATOM   1865  O   GLU A 236      14.663   2.372 -16.073  1.00 87.98           O  
ATOM   1866  CG  GLU A 236      13.181  -1.246 -17.182  1.00 87.98           C  
ATOM   1867  CD  GLU A 236      13.465  -2.427 -18.096  1.00 87.98           C  
ATOM   1868  OE1 GLU A 236      13.404  -3.586 -17.627  1.00 87.98           O  
ATOM   1869  OE2 GLU A 236      13.752  -2.191 -19.291  1.00 87.98           O  
ATOM   1870  N   PHE A 237      13.410   1.016 -14.829  1.00 90.98           N  
ATOM   1871  CA  PHE A 237      14.281   1.145 -13.667  1.00 90.98           C  
ATOM   1872  C   PHE A 237      15.531   0.288 -13.829  1.00 90.98           C  
ATOM   1873  CB  PHE A 237      13.536   0.750 -12.388  1.00 90.98           C  
ATOM   1874  O   PHE A 237      15.438  -0.902 -14.138  1.00 90.98           O  
ATOM   1875  CG  PHE A 237      14.403   0.742 -11.158  1.00 90.98           C  
ATOM   1876  CD1 PHE A 237      14.652  -0.441 -10.473  1.00 90.98           C  
ATOM   1877  CD2 PHE A 237      14.970   1.919 -10.686  1.00 90.98           C  
ATOM   1878  CE1 PHE A 237      15.454  -0.451  -9.334  1.00 90.98           C  
ATOM   1879  CE2 PHE A 237      15.773   1.917  -9.549  1.00 90.98           C  
ATOM   1880  CZ  PHE A 237      16.013   0.731  -8.874  1.00 90.98           C  
ATOM   1881  N   ASP A 238      16.659   1.006 -13.778  1.00 89.36           N  
ATOM   1882  CA  ASP A 238      17.952   0.329 -13.787  1.00 89.36           C  
ATOM   1883  C   ASP A 238      18.701   0.557 -12.476  1.00 89.36           C  
ATOM   1884  CB  ASP A 238      18.800   0.807 -14.968  1.00 89.36           C  
ATOM   1885  O   ASP A 238      19.111   1.681 -12.177  1.00 89.36           O  
ATOM   1886  CG  ASP A 238      20.017  -0.067 -15.215  1.00 89.36           C  
ATOM   1887  OD1 ASP A 238      20.273  -0.996 -14.420  1.00 89.36           O  
ATOM   1888  OD2 ASP A 238      20.728   0.178 -16.214  1.00 89.36           O  
ATOM   1889  N   PRO A 239      18.862  -0.494 -11.677  1.00 88.66           N  
ATOM   1890  CA  PRO A 239      19.499  -0.365 -10.365  1.00 88.66           C  
ATOM   1891  C   PRO A 239      20.964   0.057 -10.459  1.00 88.66           C  
ATOM   1892  CB  PRO A 239      19.373  -1.770  -9.772  1.00 88.66           C  
ATOM   1893  O   PRO A 239      21.517   0.601  -9.500  1.00 88.66           O  
ATOM   1894  CG  PRO A 239      19.158  -2.664 -10.950  1.00 88.66           C  
ATOM   1895  CD  PRO A 239      18.471  -1.876 -12.028  1.00 88.66           C  
ATOM   1896  N   SER A 240      21.646  -0.109 -11.592  1.00 88.64           N  
ATOM   1897  CA  SER A 240      23.032   0.281 -11.827  1.00 88.64           C  
ATOM   1898  C   SER A 240      23.139   1.764 -12.166  1.00 88.64           C  
ATOM   1899  CB  SER A 240      23.641  -0.553 -12.955  1.00 88.64           C  
ATOM   1900  O   SER A 240      24.158   2.398 -11.884  1.00 88.64           O  
ATOM   1901  OG  SER A 240      23.613  -1.933 -12.632  1.00 88.64           O  
ATOM   1902  N   LYS A 241      22.074   2.450 -12.571  1.00 89.01           N  
ATOM   1903  CA  LYS A 241      22.074   3.814 -13.092  1.00 89.01           C  
ATOM   1904  C   LYS A 241      21.400   4.775 -12.117  1.00 89.01           C  
ATOM   1905  CB  LYS A 241      21.375   3.870 -14.451  1.00 89.01           C  
ATOM   1906  O   LYS A 241      21.780   5.944 -12.026  1.00 89.01           O  
ATOM   1907  CG  LYS A 241      22.112   3.130 -15.558  1.00 89.01           C  
ATOM   1908  CD  LYS A 241      21.386   3.252 -16.891  1.00 89.01           C  
ATOM   1909  CE  LYS A 241      22.076   2.441 -17.980  1.00 89.01           C  
ATOM   1910  NZ  LYS A 241      21.398   2.599 -19.302  1.00 89.01           N  
ATOM   1911  N   GLU A 242      20.424   4.360 -11.331  1.00 91.45           N  
ATOM   1912  CA  GLU A 242      19.692   5.229 -10.415  1.00 91.45           C  
ATOM   1913  C   GLU A 242      19.176   4.449  -9.209  1.00 91.45           C  
ATOM   1914  CB  GLU A 242      18.527   5.912 -11.137  1.00 91.45           C  
ATOM   1915  O   GLU A 242      19.038   3.226  -9.267  1.00 91.45           O  
ATOM   1916  CG  GLU A 242      17.453   4.948 -11.621  1.00 91.45           C  
ATOM   1917  CD  GLU A 242      16.326   5.635 -12.374  1.00 91.45           C  
ATOM   1918  OE1 GLU A 242      15.551   4.941 -13.072  1.00 91.45           O  
ATOM   1919  OE2 GLU A 242      16.216   6.876 -12.267  1.00 91.45           O  
ATOM   1920  N   ARG A 243      19.027   5.245  -8.106  1.00 91.22           N  
ATOM   1921  CA  ARG A 243      18.447   4.674  -6.895  1.00 91.22           C  
ATOM   1922  C   ARG A 243      16.935   4.527  -7.028  1.00 91.22           C  
ATOM   1923  CB  ARG A 243      18.784   5.538  -5.678  1.00 91.22           C  
ATOM   1924  O   ARG A 243      16.304   5.236  -7.815  1.00 91.22           O  
ATOM   1925  CG  ARG A 243      20.269   5.598  -5.358  1.00 91.22           C  
ATOM   1926  CD  ARG A 243      20.551   6.485  -4.154  1.00 91.22           C  
ATOM   1927  NE  ARG A 243      20.361   5.766  -2.897  1.00 91.22           N  
ATOM   1928  NH1 ARG A 243      21.057   7.512  -1.553  1.00 91.22           N  
ATOM   1929  NH2 ARG A 243      20.397   5.528  -0.613  1.00 91.22           N  
ATOM   1930  CZ  ARG A 243      20.605   6.270  -1.691  1.00 91.22           C  
ATOM   1931  N   LEU A 244      16.300   3.664  -6.351  1.00 91.20           N  
ATOM   1932  CA  LEU A 244      14.870   3.377  -6.344  1.00 91.20           C  
ATOM   1933  C   LEU A 244      14.068   4.622  -5.981  1.00 91.20           C  
ATOM   1934  CB  LEU A 244      14.554   2.248  -5.360  1.00 91.20           C  
ATOM   1935  O   LEU A 244      13.024   4.890  -6.581  1.00 91.20           O  
ATOM   1936  CG  LEU A 244      13.145   1.659  -5.433  1.00 91.20           C  
ATOM   1937  CD1 LEU A 244      12.887   1.070  -6.816  1.00 91.20           C  
ATOM   1938  CD2 LEU A 244      12.950   0.601  -4.352  1.00 91.20           C  
ATOM   1939  N   LEU A 245      14.614   5.373  -5.110  1.00 91.01           N  
ATOM   1940  CA  LEU A 245      13.943   6.593  -4.674  1.00 91.01           C  
ATOM   1941  C   LEU A 245      13.902   7.623  -5.797  1.00 91.01           C  
ATOM   1942  CB  LEU A 245      14.647   7.183  -3.449  1.00 91.01           C  
ATOM   1943  O   LEU A 245      12.905   8.329  -5.962  1.00 91.01           O  
ATOM   1944  CG  LEU A 245      14.253   6.597  -2.092  1.00 91.01           C  
ATOM   1945  CD1 LEU A 245      15.289   5.576  -1.635  1.00 91.01           C  
ATOM   1946  CD2 LEU A 245      14.093   7.705  -1.057  1.00 91.01           C  
ATOM   1947  N   GLU A 246      15.035   7.725  -6.489  1.00 92.19           N  
ATOM   1948  CA  GLU A 246      15.110   8.628  -7.634  1.00 92.19           C  
ATOM   1949  C   GLU A 246      14.129   8.216  -8.727  1.00 92.19           C  
ATOM   1950  CB  GLU A 246      16.535   8.669  -8.193  1.00 92.19           C  
ATOM   1951  O   GLU A 246      13.485   9.067  -9.344  1.00 92.19           O  
ATOM   1952  CG  GLU A 246      17.513   9.451  -7.329  1.00 92.19           C  
ATOM   1953  CD  GLU A 246      18.303   8.574  -6.371  1.00 92.19           C  
ATOM   1954  OE1 GLU A 246      18.951   9.114  -5.447  1.00 92.19           O  
ATOM   1955  OE2 GLU A 246      18.274   7.335  -6.547  1.00 92.19           O  
ATOM   1956  N   TYR A 247      13.980   6.935  -8.952  1.00 93.88           N  
ATOM   1957  CA  TYR A 247      12.994   6.389  -9.878  1.00 93.88           C  
ATOM   1958  C   TYR A 247      11.577   6.697  -9.411  1.00 93.88           C  
ATOM   1959  CB  TYR A 247      13.177   4.876 -10.028  1.00 93.88           C  
ATOM   1960  O   TYR A 247      10.712   7.047 -10.218  1.00 93.88           O  
ATOM   1961  CG  TYR A 247      12.253   4.250 -11.045  1.00 93.88           C  
ATOM   1962  CD1 TYR A 247      11.270   3.343 -10.656  1.00 93.88           C  
ATOM   1963  CD2 TYR A 247      12.363   4.564 -12.395  1.00 93.88           C  
ATOM   1964  CE1 TYR A 247      10.418   2.763 -11.590  1.00 93.88           C  
ATOM   1965  CE2 TYR A 247      11.516   3.989 -13.337  1.00 93.88           C  
ATOM   1966  OH  TYR A 247       9.707   2.520 -13.854  1.00 93.88           O  
ATOM   1967  CZ  TYR A 247      10.548   3.092 -12.926  1.00 93.88           C  
ATOM   1968  N   SER A 248      11.319   6.551  -8.140  1.00 93.53           N  
ATOM   1969  CA  SER A 248      10.022   6.875  -7.554  1.00 93.53           C  
ATOM   1970  C   SER A 248       9.645   8.329  -7.817  1.00 93.53           C  
ATOM   1971  CB  SER A 248      10.032   6.606  -6.049  1.00 93.53           C  
ATOM   1972  O   SER A 248       8.496   8.626  -8.153  1.00 93.53           O  
ATOM   1973  OG  SER A 248       8.827   7.053  -5.450  1.00 93.53           O  
ATOM   1974  N   ARG A 249      10.601   9.212  -7.676  1.00 92.61           N  
ATOM   1975  CA  ARG A 249      10.380  10.629  -7.947  1.00 92.61           C  
ATOM   1976  C   ARG A 249       9.997  10.855  -9.406  1.00 92.61           C  
ATOM   1977  CB  ARG A 249      11.629  11.443  -7.601  1.00 92.61           C  
ATOM   1978  O   ARG A 249       9.077  11.621  -9.700  1.00 92.61           O  
ATOM   1979  CG  ARG A 249      11.796  11.713  -6.114  1.00 92.61           C  
ATOM   1980  CD  ARG A 249      13.018  12.576  -5.832  1.00 92.61           C  
ATOM   1981  NE  ARG A 249      13.357  12.581  -4.411  1.00 92.61           N  
ATOM   1982  NH1 ARG A 249      13.658  14.868  -4.280  1.00 92.61           N  
ATOM   1983  NH2 ARG A 249      13.947  13.560  -2.420  1.00 92.61           N  
ATOM   1984  CZ  ARG A 249      13.653  13.670  -3.707  1.00 92.61           C  
ATOM   1985  N   ARG A 250      10.618  10.278 -10.339  1.00 92.12           N  
ATOM   1986  CA  ARG A 250      10.322  10.377 -11.764  1.00 92.12           C  
ATOM   1987  C   ARG A 250       8.906   9.897 -12.064  1.00 92.12           C  
ATOM   1988  CB  ARG A 250      11.333   9.571 -12.582  1.00 92.12           C  
ATOM   1989  O   ARG A 250       8.203  10.493 -12.882  1.00 92.12           O  
ATOM   1990  CG  ARG A 250      12.696  10.234 -12.703  1.00 92.12           C  
ATOM   1991  CD  ARG A 250      13.584   9.518 -13.711  1.00 92.12           C  
ATOM   1992  NE  ARG A 250      13.848   8.138 -13.313  1.00 92.12           N  
ATOM   1993  NH1 ARG A 250      13.160   7.210 -15.313  1.00 92.12           N  
ATOM   1994  NH2 ARG A 250      13.916   5.863 -13.620  1.00 92.12           N  
ATOM   1995  CZ  ARG A 250      13.641   7.074 -14.083  1.00 92.12           C  
ATOM   1996  N   CYS A 251       8.588   8.786 -11.323  1.00 92.62           N  
ATOM   1997  CA  CYS A 251       7.243   8.244 -11.483  1.00 92.62           C  
ATOM   1998  C   CYS A 251       6.194   9.233 -10.990  1.00 92.62           C  
ATOM   1999  CB  CYS A 251       7.105   6.922 -10.728  1.00 92.62           C  
ATOM   2000  O   CYS A 251       5.134   9.377 -11.602  1.00 92.62           O  
ATOM   2001  SG  CYS A 251       8.052   5.566 -11.455  1.00 92.62           S  
ATOM   2002  N   PHE A 252       6.528   9.837  -9.889  1.00 92.13           N  
ATOM   2003  CA  PHE A 252       5.621  10.825  -9.317  1.00 92.13           C  
ATOM   2004  C   PHE A 252       5.432  12.000 -10.269  1.00 92.13           C  
ATOM   2005  CB  PHE A 252       6.147  11.322  -7.967  1.00 92.13           C  
ATOM   2006  O   PHE A 252       4.310  12.470 -10.468  1.00 92.13           O  
ATOM   2007  CG  PHE A 252       5.284  12.378  -7.331  1.00 92.13           C  
ATOM   2008  CD1 PHE A 252       5.675  13.711  -7.335  1.00 92.13           C  
ATOM   2009  CD2 PHE A 252       4.080  12.036  -6.728  1.00 92.13           C  
ATOM   2010  CE1 PHE A 252       4.878  14.690  -6.746  1.00 92.13           C  
ATOM   2011  CE2 PHE A 252       3.278  13.009  -6.138  1.00 92.13           C  
ATOM   2012  CZ  PHE A 252       3.679  14.335  -6.147  1.00 92.13           C  
ATOM   2013  N   LEU A 253       6.414  12.473 -10.948  1.00 90.84           N  
ATOM   2014  CA  LEU A 253       6.381  13.621 -11.847  1.00 90.84           C  
ATOM   2015  C   LEU A 253       5.681  13.267 -13.155  1.00 90.84           C  
ATOM   2016  CB  LEU A 253       7.800  14.120 -12.132  1.00 90.84           C  
ATOM   2017  O   LEU A 253       5.136  14.144 -13.830  1.00 90.84           O  
ATOM   2018  CG  LEU A 253       8.528  14.794 -10.968  1.00 90.84           C  
ATOM   2019  CD1 LEU A 253       9.973  15.096 -11.350  1.00 90.84           C  
ATOM   2020  CD2 LEU A 253       7.803  16.069 -10.550  1.00 90.84           C  
ATOM   2021  N   ALA A 254       5.703  12.012 -13.456  1.00 90.33           N  
ATOM   2022  CA  ALA A 254       5.119  11.527 -14.703  1.00 90.33           C  
ATOM   2023  C   ALA A 254       3.607  11.363 -14.574  1.00 90.33           C  
ATOM   2024  CB  ALA A 254       5.761  10.204 -15.113  1.00 90.33           C  
ATOM   2025  O   ALA A 254       2.907  11.188 -15.574  1.00 90.33           O  
ATOM   2026  N   LEU A 255       3.070  11.432 -13.285  1.00 89.92           N  
ATOM   2027  CA  LEU A 255       1.639  11.276 -13.046  1.00 89.92           C  
ATOM   2028  C   LEU A 255       0.870  12.497 -13.539  1.00 89.92           C  
ATOM   2029  CB  LEU A 255       1.366  11.055 -11.556  1.00 89.92           C  
ATOM   2030  O   LEU A 255       1.127  13.619 -13.098  1.00 89.92           O  
ATOM   2031  CG  LEU A 255       1.762   9.690 -10.989  1.00 89.92           C  
ATOM   2032  CD1 LEU A 255       1.663   9.699  -9.468  1.00 89.92           C  
ATOM   2033  CD2 LEU A 255       0.886   8.591 -11.581  1.00 89.92           C  
ATOM   2034  N   ASP A 256      -0.019  12.359 -14.561  1.00 90.80           N  
ATOM   2035  CA  ASP A 256      -0.874  13.410 -15.105  1.00 90.80           C  
ATOM   2036  C   ASP A 256      -2.107  13.623 -14.229  1.00 90.80           C  
ATOM   2037  CB  ASP A 256      -1.297  13.071 -16.536  1.00 90.80           C  
ATOM   2038  O   ASP A 256      -2.409  12.800 -13.362  1.00 90.80           O  
ATOM   2039  CG  ASP A 256      -0.122  12.972 -17.493  1.00 90.80           C  
ATOM   2040  OD1 ASP A 256       0.866  13.719 -17.326  1.00 90.80           O  
ATOM   2041  OD2 ASP A 256      -0.187  12.141 -18.425  1.00 90.80           O  
ATOM   2042  N   ASP A 257      -2.767  14.711 -14.405  1.00 91.49           N  
ATOM   2043  CA  ASP A 257      -3.962  15.062 -13.644  1.00 91.49           C  
ATOM   2044  C   ASP A 257      -5.034  13.982 -13.774  1.00 91.49           C  
ATOM   2045  CB  ASP A 257      -4.516  16.411 -14.106  1.00 91.49           C  
ATOM   2046  O   ASP A 257      -5.720  13.661 -12.802  1.00 91.49           O  
ATOM   2047  CG  ASP A 257      -3.686  17.589 -13.625  1.00 91.49           C  
ATOM   2048  OD1 ASP A 257      -2.988  17.463 -12.596  1.00 91.49           O  
ATOM   2049  OD2 ASP A 257      -3.733  18.653 -14.280  1.00 91.49           O  
ATOM   2050  N   GLU A 258      -5.124  13.373 -14.932  1.00 92.62           N  
ATOM   2051  CA  GLU A 258      -6.071  12.291 -15.185  1.00 92.62           C  
ATOM   2052  C   GLU A 258      -5.728  11.052 -14.363  1.00 92.62           C  
ATOM   2053  CB  GLU A 258      -6.101  11.941 -16.675  1.00 92.62           C  
ATOM   2054  O   GLU A 258      -6.611  10.432 -13.766  1.00 92.62           O  
ATOM   2055  CG  GLU A 258      -7.218  10.981 -17.059  1.00 92.62           C  
ATOM   2056  CD  GLU A 258      -7.289  10.710 -18.553  1.00 92.62           C  
ATOM   2057  OE1 GLU A 258      -8.230  10.015 -19.000  1.00 92.62           O  
ATOM   2058  OE2 GLU A 258      -6.396  11.196 -19.283  1.00 92.62           O  
ATOM   2059  N   THR A 259      -4.489  10.660 -14.277  1.00 91.67           N  
ATOM   2060  CA  THR A 259      -4.004   9.510 -13.521  1.00 91.67           C  
ATOM   2061  C   THR A 259      -4.151   9.748 -12.021  1.00 91.67           C  
ATOM   2062  CB  THR A 259      -2.532   9.204 -13.852  1.00 91.67           C  
ATOM   2063  O   THR A 259      -4.492   8.830 -11.272  1.00 91.67           O  
ATOM   2064  CG2 THR A 259      -2.080   7.902 -13.198  1.00 91.67           C  
ATOM   2065  OG1 THR A 259      -2.382   9.089 -15.273  1.00 91.67           O  
ATOM   2066  N   LEU A 260      -3.957  10.949 -11.589  1.00 92.45           N  
ATOM   2067  CA  LEU A 260      -4.120  11.303 -10.184  1.00 92.45           C  
ATOM   2068  C   LEU A 260      -5.575  11.156  -9.751  1.00 92.45           C  
ATOM   2069  CB  LEU A 260      -3.644  12.736  -9.933  1.00 92.45           C  
ATOM   2070  O   LEU A 260      -5.854  10.704  -8.638  1.00 92.45           O  
ATOM   2071  CG  LEU A 260      -3.413  13.129  -8.473  1.00 92.45           C  
ATOM   2072  CD1 LEU A 260      -2.312  12.269  -7.861  1.00 92.45           C  
ATOM   2073  CD2 LEU A 260      -3.065  14.610  -8.365  1.00 92.45           C  
ATOM   2074  N   LYS A 261      -6.492  11.529 -10.601  1.00 94.76           N  
ATOM   2075  CA  LYS A 261      -7.913  11.347 -10.318  1.00 94.76           C  
ATOM   2076  C   LYS A 261      -8.258   9.869 -10.167  1.00 94.76           C  
ATOM   2077  CB  LYS A 261      -8.764  11.974 -11.423  1.00 94.76           C  
ATOM   2078  O   LYS A 261      -9.030   9.494  -9.281  1.00 94.76           O  
ATOM   2079  CG  LYS A 261      -8.782  13.495 -11.403  1.00 94.76           C  
ATOM   2080  CD  LYS A 261      -9.691  14.058 -12.488  1.00 94.76           C  
ATOM   2081  CE  LYS A 261      -9.648  15.580 -12.521  1.00 94.76           C  
ATOM   2082  NZ  LYS A 261     -10.466  16.133 -13.642  1.00 94.76           N  
ATOM   2083  N   LYS A 262      -7.723   9.074 -11.085  1.00 95.03           N  
ATOM   2084  CA  LYS A 262      -7.924   7.631 -10.993  1.00 95.03           C  
ATOM   2085  C   LYS A 262      -7.347   7.077  -9.693  1.00 95.03           C  
ATOM   2086  CB  LYS A 262      -7.290   6.923 -12.191  1.00 95.03           C  
ATOM   2087  O   LYS A 262      -7.964   6.229  -9.045  1.00 95.03           O  
ATOM   2088  CG  LYS A 262      -8.016   7.161 -13.507  1.00 95.03           C  
ATOM   2089  CD  LYS A 262      -7.351   6.414 -14.656  1.00 95.03           C  
ATOM   2090  CE  LYS A 262      -8.009   6.738 -15.990  1.00 95.03           C  
ATOM   2091  NZ  LYS A 262      -7.280   6.113 -17.134  1.00 95.03           N  
ATOM   2092  N   VAL A 263      -6.166   7.541  -9.363  1.00 94.30           N  
ATOM   2093  CA  VAL A 263      -5.510   7.123  -8.129  1.00 94.30           C  
ATOM   2094  C   VAL A 263      -6.383   7.489  -6.930  1.00 94.30           C  
ATOM   2095  CB  VAL A 263      -4.111   7.764  -7.984  1.00 94.30           C  
ATOM   2096  O   VAL A 263      -6.575   6.676  -6.024  1.00 94.30           O  
ATOM   2097  CG1 VAL A 263      -3.569   7.564  -6.570  1.00 94.30           C  
ATOM   2098  CG2 VAL A 263      -3.148   7.179  -9.016  1.00 94.30           C  
ATOM   2099  N   GLN A 264      -6.895   8.677  -6.966  1.00 94.73           N  
ATOM   2100  CA  GLN A 264      -7.765   9.127  -5.885  1.00 94.73           C  
ATOM   2101  C   GLN A 264      -9.028   8.274  -5.803  1.00 94.73           C  
ATOM   2102  CB  GLN A 264      -8.138  10.599  -6.071  1.00 94.73           C  
ATOM   2103  O   GLN A 264      -9.492   7.945  -4.710  1.00 94.73           O  
ATOM   2104  CG  GLN A 264      -6.987  11.561  -5.812  1.00 94.73           C  
ATOM   2105  CD  GLN A 264      -6.600  11.634  -4.347  1.00 94.73           C  
ATOM   2106  NE2 GLN A 264      -5.442  12.222  -4.068  1.00 94.73           N  
ATOM   2107  OE1 GLN A 264      -7.336  11.166  -3.473  1.00 94.73           O  
ATOM   2108  N   ALA A 265      -9.615   7.963  -6.875  1.00 96.08           N  
ATOM   2109  CA  ALA A 265     -10.795   7.104  -6.927  1.00 96.08           C  
ATOM   2110  C   ALA A 265     -10.496   5.725  -6.347  1.00 96.08           C  
ATOM   2111  CB  ALA A 265     -11.297   6.976  -8.363  1.00 96.08           C  
ATOM   2112  O   ALA A 265     -11.294   5.181  -5.580  1.00 96.08           O  
ATOM   2113  N   LEU A 266      -9.350   5.202  -6.709  1.00 95.55           N  
ATOM   2114  CA  LEU A 266      -8.961   3.881  -6.228  1.00 95.55           C  
ATOM   2115  C   LEU A 266      -8.666   3.913  -4.732  1.00 95.55           C  
ATOM   2116  CB  LEU A 266      -7.735   3.373  -6.991  1.00 95.55           C  
ATOM   2117  O   LEU A 266      -8.945   2.946  -4.020  1.00 95.55           O  
ATOM   2118  CG  LEU A 266      -7.972   2.925  -8.434  1.00 95.55           C  
ATOM   2119  CD1 LEU A 266      -6.653   2.535  -9.092  1.00 95.55           C  
ATOM   2120  CD2 LEU A 266      -8.961   1.765  -8.478  1.00 95.55           C  
ATOM   2121  N   LYS A 267      -8.098   4.952  -4.234  1.00 95.34           N  
ATOM   2122  CA  LYS A 267      -7.866   5.101  -2.800  1.00 95.34           C  
ATOM   2123  C   LYS A 267      -9.184   5.146  -2.032  1.00 95.34           C  
ATOM   2124  CB  LYS A 267      -7.051   6.364  -2.516  1.00 95.34           C  
ATOM   2125  O   LYS A 267      -9.305   4.547  -0.961  1.00 95.34           O  
ATOM   2126  CG  LYS A 267      -5.589   6.262  -2.924  1.00 95.34           C  
ATOM   2127  CD  LYS A 267      -4.822   7.531  -2.577  1.00 95.34           C  
ATOM   2128  CE  LYS A 267      -3.329   7.372  -2.835  1.00 95.34           C  
ATOM   2129  NZ  LYS A 267      -2.572   8.613  -2.494  1.00 95.34           N  
ATOM   2130  N   LYS A 268     -10.200   5.815  -2.613  1.00 95.33           N  
ATOM   2131  CA  LYS A 268     -11.517   5.927  -1.992  1.00 95.33           C  
ATOM   2132  C   LYS A 268     -12.230   4.579  -1.967  1.00 95.33           C  
ATOM   2133  CB  LYS A 268     -12.372   6.959  -2.730  1.00 95.33           C  
ATOM   2134  O   LYS A 268     -12.977   4.283  -1.032  1.00 95.33           O  
ATOM   2135  CG  LYS A 268     -11.926   8.398  -2.518  1.00 95.33           C  
ATOM   2136  CD  LYS A 268     -12.847   9.379  -3.231  1.00 95.33           C  
ATOM   2137  CE  LYS A 268     -12.363  10.815  -3.079  1.00 95.33           C  
ATOM   2138  NZ  LYS A 268     -13.214  11.771  -3.848  1.00 95.33           N  
ATOM   2139  N   SER A 269     -11.968   3.828  -2.973  1.00 94.74           N  
ATOM   2140  CA  SER A 269     -12.601   2.519  -3.096  1.00 94.74           C  
ATOM   2141  C   SER A 269     -11.781   1.441  -2.394  1.00 94.74           C  
ATOM   2142  CB  SER A 269     -12.789   2.150  -4.568  1.00 94.74           C  
ATOM   2143  O   SER A 269     -12.086   0.252  -2.504  1.00 94.74           O  
ATOM   2144  OG  SER A 269     -11.537   2.057  -5.227  1.00 94.74           O  
ATOM   2145  N   LYS A 270     -10.671   1.851  -1.697  1.00 93.52           N  
ATOM   2146  CA  LYS A 270      -9.814   0.982  -0.896  1.00 93.52           C  
ATOM   2147  C   LYS A 270      -9.060  -0.010  -1.776  1.00 93.52           C  
ATOM   2148  CB  LYS A 270     -10.638   0.232   0.152  1.00 93.52           C  
ATOM   2149  O   LYS A 270      -8.743  -1.119  -1.341  1.00 93.52           O  
ATOM   2150  CG  LYS A 270     -11.298   1.135   1.183  1.00 93.52           C  
ATOM   2151  CD  LYS A 270     -12.025   0.327   2.250  1.00 93.52           C  
ATOM   2152  CE  LYS A 270     -12.731   1.230   3.253  1.00 93.52           C  
ATOM   2153  NZ  LYS A 270     -13.513   0.443   4.253  1.00 93.52           N  
ATOM   2154  N   LEU A 271      -8.900   0.269  -3.035  1.00 95.29           N  
ATOM   2155  CA  LEU A 271      -8.123  -0.544  -3.965  1.00 95.29           C  
ATOM   2156  C   LEU A 271      -6.683  -0.051  -4.047  1.00 95.29           C  
ATOM   2157  CB  LEU A 271      -8.762  -0.525  -5.356  1.00 95.29           C  
ATOM   2158  O   LEU A 271      -5.840  -0.685  -4.686  1.00 95.29           O  
ATOM   2159  CG  LEU A 271     -10.122  -1.212  -5.487  1.00 95.29           C  
ATOM   2160  CD1 LEU A 271     -10.686  -1.007  -6.889  1.00 95.29           C  
ATOM   2161  CD2 LEU A 271     -10.005  -2.698  -5.165  1.00 95.29           C  
ATOM   2162  N   LEU A 272      -6.422   1.045  -3.395  1.00 96.42           N  
ATOM   2163  CA  LEU A 272      -5.093   1.593  -3.148  1.00 96.42           C  
ATOM   2164  C   LEU A 272      -4.948   2.034  -1.696  1.00 96.42           C  
ATOM   2165  CB  LEU A 272      -4.819   2.775  -4.083  1.00 96.42           C  
ATOM   2166  O   LEU A 272      -5.940   2.360  -1.039  1.00 96.42           O  
ATOM   2167  CG  LEU A 272      -4.648   2.441  -5.566  1.00 96.42           C  
ATOM   2168  CD1 LEU A 272      -4.419   3.715  -6.372  1.00 96.42           C  
ATOM   2169  CD2 LEU A 272      -3.497   1.461  -5.765  1.00 96.42           C  
ATOM   2170  N   LEU A 273      -3.704   2.038  -1.178  1.00 95.51           N  
ATOM   2171  CA  LEU A 273      -3.462   2.470   0.195  1.00 95.51           C  
ATOM   2172  C   LEU A 273      -3.704   3.968   0.343  1.00 95.51           C  
ATOM   2173  CB  LEU A 273      -2.033   2.126   0.621  1.00 95.51           C  
ATOM   2174  O   LEU A 273      -3.272   4.757  -0.500  1.00 95.51           O  
ATOM   2175  CG  LEU A 273      -1.710   0.640   0.777  1.00 95.51           C  
ATOM   2176  CD1 LEU A 273      -0.208   0.438   0.944  1.00 95.51           C  
ATOM   2177  CD2 LEU A 273      -2.469   0.049   1.960  1.00 95.51           C  
ATOM   2178  N   PRO A 274      -4.448   4.392   1.298  1.00 94.33           N  
ATOM   2179  CA  PRO A 274      -4.648   5.820   1.551  1.00 94.33           C  
ATOM   2180  C   PRO A 274      -3.405   6.498   2.124  1.00 94.33           C  
ATOM   2181  CB  PRO A 274      -5.797   5.842   2.563  1.00 94.33           C  
ATOM   2182  O   PRO A 274      -3.424   6.968   3.264  1.00 94.33           O  
ATOM   2183  CG  PRO A 274      -5.651   4.570   3.333  1.00 94.33           C  
ATOM   2184  CD  PRO A 274      -5.093   3.518   2.417  1.00 94.33           C  
ATOM   2185  N   ILE A 275      -2.266   6.417   1.403  1.00 92.31           N  
ATOM   2186  CA  ILE A 275      -0.986   7.006   1.781  1.00 92.31           C  
ATOM   2187  C   ILE A 275      -0.468   7.888   0.647  1.00 92.31           C  
ATOM   2188  CB  ILE A 275       0.054   5.920   2.133  1.00 92.31           C  
ATOM   2189  O   ILE A 275      -0.665   7.576  -0.530  1.00 92.31           O  
ATOM   2190  CG1 ILE A 275       1.310   6.558   2.737  1.00 92.31           C  
ATOM   2191  CG2 ILE A 275       0.404   5.087   0.896  1.00 92.31           C  
ATOM   2192  CD1 ILE A 275       2.226   5.571   3.448  1.00 92.31           C  
ATOM   2193  N   THR A 276      -0.075   8.982   0.994  1.00 86.93           N  
ATOM   2194  CA  THR A 276       0.472   9.887  -0.011  1.00 86.93           C  
ATOM   2195  C   THR A 276       1.867  10.359   0.389  1.00 86.93           C  
ATOM   2196  CB  THR A 276      -0.444  11.106  -0.224  1.00 86.93           C  
ATOM   2197  O   THR A 276       2.148  10.550   1.574  1.00 86.93           O  
ATOM   2198  CG2 THR A 276      -1.785  10.689  -0.818  1.00 86.93           C  
ATOM   2199  OG1 THR A 276      -0.672  11.750   1.036  1.00 86.93           O  
ATOM   2200  N   TYR A 277       2.702  10.379  -0.486  1.00 83.66           N  
ATOM   2201  CA  TYR A 277       4.028  10.941  -0.250  1.00 83.66           C  
ATOM   2202  C   TYR A 277       4.186  12.282  -0.956  1.00 83.66           C  
ATOM   2203  CB  TYR A 277       5.115   9.970  -0.722  1.00 83.66           C  
ATOM   2204  O   TYR A 277       3.790  12.431  -2.114  1.00 83.66           O  
ATOM   2205  CG  TYR A 277       6.512  10.389  -0.336  1.00 83.66           C  
ATOM   2206  CD1 TYR A 277       7.351  11.018  -1.254  1.00 83.66           C  
ATOM   2207  CD2 TYR A 277       6.997  10.157   0.947  1.00 83.66           C  
ATOM   2208  CE1 TYR A 277       8.640  11.404  -0.903  1.00 83.66           C  
ATOM   2209  CE2 TYR A 277       8.285  10.539   1.309  1.00 83.66           C  
ATOM   2210  OH  TYR A 277      10.373  11.542   0.732  1.00 83.66           O  
ATOM   2211  CZ  TYR A 277       9.097  11.161   0.379  1.00 83.66           C  
ATOM   2212  N   ARG A 278       4.747  13.231  -0.251  1.00 76.39           N  
ATOM   2213  CA  ARG A 278       5.029  14.557  -0.792  1.00 76.39           C  
ATOM   2214  C   ARG A 278       6.531  14.807  -0.872  1.00 76.39           C  
ATOM   2215  CB  ARG A 278       4.364  15.639   0.062  1.00 76.39           C  
ATOM   2216  O   ARG A 278       7.233  14.738   0.139  1.00 76.39           O  
ATOM   2217  CG  ARG A 278       3.764  16.778  -0.747  1.00 76.39           C  
ATOM   2218  CD  ARG A 278       2.988  17.748   0.135  1.00 76.39           C  
ATOM   2219  NE  ARG A 278       3.541  19.097   0.068  1.00 76.39           N  
ATOM   2220  NH1 ARG A 278       1.838  20.078   1.282  1.00 76.39           N  
ATOM   2221  NH2 ARG A 278       3.572  21.354   0.493  1.00 76.39           N  
ATOM   2222  CZ  ARG A 278       2.982  20.174   0.615  1.00 76.39           C  
ATOM   2223  N   PHE A 279       7.105  14.811  -2.089  1.00 78.96           N  
ATOM   2224  CA  PHE A 279       8.528  15.083  -2.251  1.00 78.96           C  
ATOM   2225  C   PHE A 279       8.858  16.509  -1.829  1.00 78.96           C  
ATOM   2226  CB  PHE A 279       8.959  14.851  -3.703  1.00 78.96           C  
ATOM   2227  O   PHE A 279       8.131  17.446  -2.166  1.00 78.96           O  
ATOM   2228  CG  PHE A 279       9.001  13.400  -4.100  1.00 78.96           C  
ATOM   2229  CD1 PHE A 279      10.110  12.616  -3.804  1.00 78.96           C  
ATOM   2230  CD2 PHE A 279       7.931  12.820  -4.769  1.00 78.96           C  
ATOM   2231  CE1 PHE A 279      10.151  11.273  -4.170  1.00 78.96           C  
ATOM   2232  CE2 PHE A 279       7.966  11.478  -5.138  1.00 78.96           C  
ATOM   2233  CZ  PHE A 279       9.077  10.707  -4.838  1.00 78.96           C  
ATOM   2234  N   LYS A 280       9.672  16.665  -0.785  1.00 75.44           N  
ATOM   2235  CA  LYS A 280      10.088  17.994  -0.347  1.00 75.44           C  
ATOM   2236  C   LYS A 280      10.849  18.723  -1.450  1.00 75.44           C  
ATOM   2237  CB  LYS A 280      10.954  17.898   0.911  1.00 75.44           C  
ATOM   2238  O   LYS A 280      11.714  18.138  -2.106  1.00 75.44           O  
ATOM   2239  CG  LYS A 280      10.163  17.667   2.190  1.00 75.44           C  
ATOM   2240  CD  LYS A 280      11.060  17.725   3.420  1.00 75.44           C  
ATOM   2241  CE  LYS A 280      10.274  17.473   4.699  1.00 75.44           C  
ATOM   2242  NZ  LYS A 280      11.148  17.534   5.908  1.00 75.44           N  
ATOM   2243  N   ARG A 281      10.441  19.885  -2.045  1.00 61.24           N  
ATOM   2244  CA  ARG A 281      11.007  20.775  -3.054  1.00 61.24           C  
ATOM   2245  C   ARG A 281      12.328  21.371  -2.579  1.00 61.24           C  
ATOM   2246  CB  ARG A 281      10.021  21.893  -3.400  1.00 61.24           C  
ATOM   2247  O   ARG A 281      12.510  21.617  -1.384  1.00 61.24           O  
ATOM   2248  CG  ARG A 281       8.958  21.487  -4.408  1.00 61.24           C  
ATOM   2249  CD  ARG A 281       8.148  22.683  -4.886  1.00 61.24           C  
ATOM   2250  NE  ARG A 281       6.755  22.325  -5.138  1.00 61.24           N  
ATOM   2251  NH1 ARG A 281       5.950  24.482  -4.950  1.00 61.24           N  
ATOM   2252  NH2 ARG A 281       4.514  22.754  -5.402  1.00 61.24           N  
ATOM   2253  CZ  ARG A 281       5.743  23.188  -5.163  1.00 61.24           C  
