# Supplementary material for: Molecular mechanism of CCDC106 regulating the p53-Mdm2/MdmX signaling axis
Source: Sci Rep. 2023 Dec 11;13:21892. doi: 10.1038/s41598-023-47808-z (PMC10713525; doi:10.1038/s41598-023-47808-z)
Supplement: Supplementary file 2 — Supplementary Information 2. [file 41598_2023_47808_MOESM2_ESM.zip › Fig5b-f_extended data fig5.xlsx]

## Sheet: fig5b-f
	NC	NC	NC	MdmX+	MdmX+	MdmX+	Mdm2+	Mdm2+	Mdm2+	MdmX+/Mdm2+	MdmX+/Mdm2+	MdmX+/Mdm2+
H1299	1.033	1.082	0.961	1.019	1.026	1.002	0.921	0.952	0.943	0.912	0.922	0.897
H1299p53+	0.68	0.754	0.561	0.59	0.623	0.506	0.742	0.736	0.715	0.903	0.863	0.823
H1299p53+/C106+	0.68	0.754	0.561	0.59	0.623	0.506	0.942	0.963	1.065	0.895	0.976	0.889
H1299p53+/PMI	0.521	0.61	0.526	0.482	0.421	0.486	0.452	0.432	0.453	0.396	0.368	0.402
H1299p53+/siC106/PMI	0.413	0.405	0.421	0.382	0.375	0.356	0.321	0.343	0.319	0.293	0.286	0.287

## Sheet: extended data fig 5
His6-CTD		FP			Mean	±SD
nM	Expt1	Expt2	Expt3
100	69	72	73		71.3333	2.08167
300	72	75	72		73	1.73205
1000	80	83	82		81.6667	1.52753
3000	91	94	89		91.3333	2.51661
10000	91	93	90		91.3333	1.52753
30000	94	96	93		94.3333	1.52753
100000	95	93	92		93.3333	1.52753
